# Supplementary material for: First-in-Class Selenium-Containing Potent Serotonin Receptor 5-HT6 Agents with a Beneficial Neuroprotective Profile against Alzheimer’s Disease
Source: J Med Chem. 2024 Jan 8;67(2):1580–610. doi: 10.1021/acs.jmedchem.3c02148 (PMC10823479; doi:10.1021/acs.jmedchem.3c02148)
Supplement: Supplementary file 2 — jm3c02148_si_002.zip [file jm3c02148_si_002.zip]

Archive with 12 entries (11 files):
- PDBcoordinates/
- __MACOSX/._PDBcoordinates
- PDBcoordinates/cpd15S.pdb
- __MACOSX/PDBcoordinates/._cpd15S.pdb
- PDBcoordinates/cpd9.pdb
- __MACOSX/PDBcoordinates/._cpd9.pdb
- PDBcoordinates/cpd4.pdb
- __MACOSX/PDBcoordinates/._cpd4.pdb
- PDBcoordinates/cpd15O.pdb
- __MACOSX/PDBcoordinates/._cpd15O.pdb
- PDBcoordinates/cpd15.pdb
- __MACOSX/PDBcoordinates/._cpd15.pdb
