# Supplementary material for: First-in-Class Selenium-Containing Potent Serotonin Receptor 5-HT6 Agents with a Beneficial Neuroprotective Profile against Alzheimer’s Disease
Source: J Med Chem. 2024 Jan 8;67(2):1580–610. doi: 10.1021/acs.jmedchem.3c02148 (PMC10823479; doi:10.1021/acs.jmedchem.3c02148)
Supplement: Supplementary file 2 — jm3c02148_si_002.zip [file jm3c02148_si_002.zip › PDBcoordinates/cpd15.pdb]

TITLE     5ht6r_after_docking
REMARK   4      COMPLIES WITH FORMAT V. 3.0, 1-DEC-2006
REMARK 888
REMARK 888 WRITTEN BY MAESTRO (A PRODUCT OF SCHRODINGER, LLC)
ATOM      1  N   ALA A  22       6.374  11.716 -33.338  1.00 55.63           N  
ATOM      2  CA  ALA A  22       6.178  13.138 -33.611  1.00 55.63           C  
ATOM      3  C   ALA A  22       5.996  13.964 -32.317  1.00 55.63           C  
ATOM      4  O   ALA A  22       5.211  13.566 -31.449  1.00 55.63           O  
ATOM      5  CB  ALA A  22       4.990  13.302 -34.566  1.00 55.63           C  
ATOM      6  H   ALA A  22       6.009  11.062 -34.016  1.00 55.63           H  
ATOM      7  HA  ALA A  22       7.077  13.476 -34.127  1.00 55.63           H  
ATOM      8  HB1 ALA A  22       4.863  14.354 -34.820  1.00 55.63           H  
ATOM      9  HB2 ALA A  22       5.171  12.740 -35.483  1.00 55.63           H  
ATOM     10  HB3 ALA A  22       4.079  12.936 -34.093  1.00 55.63           H  
ATOM     11  H   ALA A  22       7.362  11.518 -33.277  1.00  0.00           H  
ATOM     12  N   PRO A  23       6.676  15.121 -32.175  1.00 59.92           N  
ATOM     13  CA  PRO A  23       6.942  15.752 -30.874  1.00 59.92           C  
ATOM     14  C   PRO A  23       5.711  16.224 -30.078  1.00 59.92           C  
ATOM     15  O   PRO A  23       5.844  16.568 -28.908  1.00 59.92           O  
ATOM     16  CB  PRO A  23       7.925  16.897 -31.164  1.00 59.92           C  
ATOM     17  CG  PRO A  23       7.754  17.176 -32.656  1.00 59.92           C  
ATOM     18  CD  PRO A  23       7.446  15.791 -33.213  1.00 59.92           C  
ATOM     19  HA  PRO A  23       7.451  15.021 -30.246  1.00 59.92           H  
ATOM     20  HB2 PRO A  23       7.719  17.785 -30.566  1.00 59.92           H  
ATOM     21  HB3 PRO A  23       8.942  16.551 -30.976  1.00 59.92           H  
ATOM     22  HG2 PRO A  23       8.656  17.599 -33.097  1.00 59.92           H  
ATOM     23  HG3 PRO A  23       6.900  17.834 -32.812  1.00 59.92           H  
ATOM     24  HD2 PRO A  23       6.881  15.876 -34.141  1.00 59.92           H  
ATOM     25  HD3 PRO A  23       8.376  15.248 -33.384  1.00 59.92           H  
ATOM     26  N   GLY A  24       4.504  16.199 -30.654  1.00 63.46           N  
ATOM     27  CA  GLY A  24       3.257  16.398 -29.904  1.00 63.46           C  
ATOM     28  C   GLY A  24       2.883  15.234 -28.969  1.00 63.46           C  
ATOM     29  O   GLY A  24       2.088  15.423 -28.049  1.00 63.46           O  
ATOM     30  H   GLY A  24       4.444  15.860 -31.604  1.00 63.46           H  
ATOM     31  HA2 GLY A  24       3.341  17.302 -29.301  1.00 63.46           H  
ATOM     32  HA3 GLY A  24       2.439  16.533 -30.612  1.00 63.46           H  
ATOM     33  N   GLY A  25       3.445  14.035 -29.170  1.00 68.91           N  
ATOM     34  CA  GLY A  25       3.050  12.824 -28.444  1.00 68.91           C  
ATOM     35  C   GLY A  25       3.485  12.760 -26.975  1.00 68.91           C  
ATOM     36  O   GLY A  25       2.783  12.159 -26.169  1.00 68.91           O  
ATOM     37  H   GLY A  25       4.100  13.935 -29.932  1.00 68.91           H  
ATOM     38  HA2 GLY A  25       3.485  11.964 -28.953  1.00 68.91           H  
ATOM     39  HA3 GLY A  25       1.965  12.725 -28.479  1.00 68.91           H  
ATOM     40  N   SER A  26       4.610  13.377 -26.601  1.00  1.32           N  
ATOM     41  CA  SER A  26       5.174  13.277 -25.242  1.00  1.32           C  
ATOM     42  C   SER A  26       4.666  14.351 -24.273  1.00 80.03           C  
ATOM     43  O   SER A  26       4.637  14.120 -23.064  1.00 80.03           O  
ATOM     44  CB  SER A  26       6.703  13.320 -25.320  1.00 80.03           C  
ATOM     45  OG  SER A  26       7.112  14.496 -25.991  1.00 80.03           O  
ATOM     46  H   SER A  26       5.152  13.876 -27.292  1.00 80.03           H  
ATOM     47  HA  SER A  26       4.900  12.313 -24.814  1.00 80.03           H  
ATOM     48  HB2 SER A  26       7.058  12.449 -25.870  1.00 80.03           H  
ATOM     49  HB3 SER A  26       7.124  13.298 -24.315  1.00 80.03           H  
ATOM     50  HG  SER A  26       8.065  14.471 -26.104  1.00 80.03           H  
ATOM     51  N   GLY A  27       4.230  15.512 -24.777  1.00  1.33           N  
ATOM     52  CA  GLY A  27       3.863  16.665 -23.945  1.00  1.33           C  
ATOM     53  C   GLY A  27       2.690  16.403 -22.994  1.00 89.60           C  
ATOM     54  O   GLY A  27       2.747  16.783 -21.824  1.00 89.60           O  
ATOM     55  H   GLY A  27       4.305  15.642 -25.776  1.00 89.60           H  
ATOM     56  HA2 GLY A  27       3.592  17.495 -24.597  1.00 89.60           H  
ATOM     57  HA3 GLY A  27       4.726  16.963 -23.349  1.00 89.60           H  
ATOM     58  N   TRP A  28       1.648  15.703 -23.457  1.00  1.34           N  
ATOM     59  CA  TRP A  28       0.500  15.357 -22.608  1.00  1.34           C  
ATOM     60  C   TRP A  28       0.847  14.278 -21.571  1.00 92.69           C  
ATOM     61  O   TRP A  28       0.348  14.339 -20.448  1.00 92.69           O  
ATOM     62  CB  TRP A  28      -0.702  14.953 -23.471  1.00 92.69           C  
ATOM     63  CG  TRP A  28      -0.600  13.617 -24.139  1.00 92.69           C  
ATOM     64  CD1 TRP A  28      -0.120  13.388 -25.382  1.00 92.69           C  
ATOM     65  CD2 TRP A  28      -0.937  12.301 -23.591  1.00 92.69           C  
ATOM     66  CE2 TRP A  28      -0.630  11.313 -24.571  1.00 92.69           C  
ATOM     67  CE3 TRP A  28      -1.435  11.840 -22.351  1.00 92.69           C  
ATOM     68  NE1 TRP A  28      -0.129  12.031 -25.634  1.00 92.69           N  
ATOM     69  CZ2 TRP A  28      -0.812   9.941 -24.343  1.00 92.69           C  
ATOM     70  CZ3 TRP A  28      -1.623  10.465 -22.109  1.00 92.69           C  
ATOM     71  CH2 TRP A  28      -1.317   9.516 -23.102  1.00 92.69           C  
ATOM     72  H   TRP A  28       1.660  15.381 -24.414  1.00 92.69           H  
ATOM     73  HA  TRP A  28       0.213  16.246 -22.046  1.00 92.69           H  
ATOM     74  HB2 TRP A  28      -1.585  14.936 -22.832  1.00 92.69           H  
ATOM     75  HB3 TRP A  28      -0.870  15.718 -24.230  1.00 92.69           H  
ATOM     76  HD1 TRP A  28       0.248  14.143 -26.061  1.00 92.69           H  
ATOM     77  HE1 TRP A  28       0.322  11.622 -26.440  1.00 92.69           H  
ATOM     78  HE3 TRP A  28      -1.661  12.557 -21.575  1.00 92.69           H  
ATOM     79  HZ2 TRP A  28      -0.555   9.222 -25.107  1.00 92.69           H  
ATOM     80  HZ3 TRP A  28      -1.999  10.134 -21.152  1.00 92.69           H  
ATOM     81  HH2 TRP A  28      -1.458   8.463 -22.907  1.00 92.69           H  
ATOM     82  N   VAL A  29       1.745  13.341 -21.907  1.00  1.35           N  
ATOM     83  CA  VAL A  29       2.259  12.329 -20.969  1.00  1.35           C  
ATOM     84  C   VAL A  29       3.055  13.014 -19.860  1.00 92.04           C  
ATOM     85  O   VAL A  29       2.775  12.796 -18.685  1.00 92.04           O  
ATOM     86  CB  VAL A  29       3.124  11.265 -21.680  1.00 92.04           C  
ATOM     87  CG1 VAL A  29       3.588  10.177 -20.703  1.00 92.04           C  
ATOM     88  CG2 VAL A  29       2.358  10.576 -22.814  1.00 92.04           C  
ATOM     89  H   VAL A  29       2.106  13.344 -22.850  1.00 92.04           H  
ATOM     90  HA  VAL A  29       1.412  11.824 -20.504  1.00 92.04           H  
ATOM     91  HB  VAL A  29       4.007  11.739 -22.106  1.00 92.04           H  
ATOM     92 HG11 VAL A  29       4.165   9.421 -21.236  1.00 92.04           H  
ATOM     93 HG12 VAL A  29       2.728   9.702 -20.231  1.00 92.04           H  
ATOM     94 HG13 VAL A  29       4.229  10.607 -19.933  1.00 92.04           H  
ATOM     95 HG21 VAL A  29       1.447  10.121 -22.425  1.00 92.04           H  
ATOM     96 HG22 VAL A  29       2.979   9.804 -23.268  1.00 92.04           H  
ATOM     97 HG23 VAL A  29       2.099  11.297 -23.589  1.00 92.04           H  
ATOM     98  N   ALA A  30       3.983  13.909 -20.215  1.00  1.36           N  
ATOM     99  CA  ALA A  30       4.756  14.688 -19.248  1.00  1.36           C  
ATOM    100  C   ALA A  30       3.845  15.498 -18.312  1.00 93.99           C  
ATOM    101  O   ALA A  30       4.011  15.451 -17.094  1.00 93.99           O  
ATOM    102  CB  ALA A  30       5.721  15.604 -20.014  1.00 93.99           C  
ATOM    103  H   ALA A  30       4.167  14.050 -21.198  1.00 93.99           H  
ATOM    104  HA  ALA A  30       5.337  14.005 -18.629  1.00 93.99           H  
ATOM    105  HB1 ALA A  30       6.351  16.142 -19.306  1.00 93.99           H  
ATOM    106  HB2 ALA A  30       6.357  15.015 -20.675  1.00 93.99           H  
ATOM    107  HB3 ALA A  30       5.163  16.323 -20.615  1.00 93.99           H  
ATOM    108  N   ALA A  31       2.840  16.188 -18.862  1.00  1.37           N  
ATOM    109  CA  ALA A  31       1.870  16.941 -18.072  1.00  1.37           C  
ATOM    110  C   ALA A  31       1.069  16.040 -17.111  1.00 95.87           C  
ATOM    111  O   ALA A  31       0.933  16.375 -15.934  1.00 95.87           O  
ATOM    112  CB  ALA A  31       0.956  17.711 -19.032  1.00 95.87           C  
ATOM    113  H   ALA A  31       2.762  16.210 -19.869  1.00 95.87           H  
ATOM    114  HA  ALA A  31       2.411  17.664 -17.462  1.00 95.87           H  
ATOM    115  HB1 ALA A  31       0.253  18.317 -18.460  1.00 95.87           H  
ATOM    116  HB2 ALA A  31       0.398  17.015 -19.659  1.00 95.87           H  
ATOM    117  HB3 ALA A  31       1.553  18.365 -19.667  1.00 95.87           H  
ATOM    118  N   ALA A  32       0.585  14.884 -17.577  1.00  1.38           N  
ATOM    119  CA  ALA A  32      -0.157  13.936 -16.749  1.00  1.38           C  
ATOM    120  C   ALA A  32       0.700  13.378 -15.599  1.00 95.66           C  
ATOM    121  O   ALA A  32       0.267  13.405 -14.445  1.00 95.66           O  
ATOM    122  CB  ALA A  32      -0.705  12.821 -17.650  1.00 95.66           C  
ATOM    123  H   ALA A  32       0.725  14.653 -18.550  1.00 95.66           H  
ATOM    124  HA  ALA A  32      -1.002  14.457 -16.300  1.00 95.66           H  
ATOM    125  HB1 ALA A  32       0.115  12.288 -18.131  1.00 95.66           H  
ATOM    126  HB2 ALA A  32      -1.283  12.117 -17.052  1.00 95.66           H  
ATOM    127  HB3 ALA A  32      -1.349  13.249 -18.418  1.00 95.66           H  
ATOM    128  N   LEU A  33       1.930  12.939 -15.883  1.00  1.39           N  
ATOM    129  CA  LEU A  33       2.845  12.403 -14.869  1.00  1.39           C  
ATOM    130  C   LEU A  33       3.241  13.477 -13.839  1.00 96.32           C  
ATOM    131  O   LEU A  33       3.174  13.218 -12.637  1.00 96.32           O  
ATOM    132  CB  LEU A  33       4.062  11.757 -15.559  1.00 96.32           C  
ATOM    133  CG  LEU A  33       3.736  10.533 -16.447  1.00 96.32           C  
ATOM    134  CD1 LEU A  33       5.022   9.967 -17.052  1.00 96.32           C  
ATOM    135  CD2 LEU A  33       3.026   9.419 -15.683  1.00 96.32           C  
ATOM    136  H   LEU A  33       2.238  12.961 -16.844  1.00 96.32           H  
ATOM    137  HA  LEU A  33       2.322  11.632 -14.303  1.00 96.32           H  
ATOM    138  HB2 LEU A  33       4.556  12.511 -16.173  1.00 96.32           H  
ATOM    139  HB3 LEU A  33       4.763  11.443 -14.786  1.00 96.32           H  
ATOM    140  HG  LEU A  33       3.081  10.828 -17.266  1.00 96.32           H  
ATOM    141 HD11 LEU A  33       4.785   9.115 -17.688  1.00 96.32           H  
ATOM    142 HD12 LEU A  33       5.695   9.643 -16.258  1.00 96.32           H  
ATOM    143 HD13 LEU A  33       5.506  10.731 -17.661  1.00 96.32           H  
ATOM    144 HD21 LEU A  33       2.016   9.730 -15.415  1.00 96.32           H  
ATOM    145 HD22 LEU A  33       3.585   9.186 -14.777  1.00 96.32           H  
ATOM    146 HD23 LEU A  33       2.957   8.523 -16.300  1.00 96.32           H  
ATOM    147  N   CYS A  34       3.526  14.710 -14.275  1.00  1.40           N  
ATOM    148  CA  CYS A  34       3.743  15.856 -13.382  1.00  1.40           C  
ATOM    149  C   CYS A  34       2.541  16.135 -12.461  1.00 97.43           C  
ATOM    150  O   CYS A  34       2.733  16.428 -11.279  1.00 97.43           O  
ATOM    151  CB  CYS A  34       4.054  17.099 -14.227  1.00 97.43           C  
ATOM    152  SG  CYS A  34       5.783  17.061 -14.776  1.00 97.43           S  
ATOM    153  H   CYS A  34       3.617  14.862 -15.269  1.00 97.43           H  
ATOM    154  HA  CYS A  34       4.597  15.648 -12.738  1.00 97.43           H  
ATOM    155  HB2 CYS A  34       3.902  17.996 -13.626  1.00 97.43           H  
ATOM    156  HB3 CYS A  34       3.387  17.134 -15.088  1.00 97.43           H  
ATOM    157  HG  CYS A  34       5.673  17.985 -15.735  1.00 97.43           H  
ATOM    158  N   VAL A  35       1.304  16.024 -12.961  1.00  1.41           N  
ATOM    159  CA  VAL A  35       0.089  16.203 -12.144  1.00  1.41           C  
ATOM    160  C   VAL A  35      -0.050  15.093 -11.099  1.00 97.48           C  
ATOM    161  O   VAL A  35      -0.356  15.396  -9.944  1.00 97.48           O  
ATOM    162  CB  VAL A  35      -1.167  16.327 -13.033  1.00 97.48           C  
ATOM    163  CG1 VAL A  35      -2.484  16.206 -12.252  1.00 97.48           C  
ATOM    164  CG2 VAL A  35      -1.186  17.699 -13.721  1.00 97.48           C  
ATOM    165  H   VAL A  35       1.200  15.807 -13.942  1.00 97.48           H  
ATOM    166  HA  VAL A  35       0.189  17.132 -11.584  1.00 97.48           H  
ATOM    167  HB  VAL A  35      -1.152  15.550 -13.796  1.00 97.48           H  
ATOM    168 HG11 VAL A  35      -2.501  16.922 -11.430  1.00 97.48           H  
ATOM    169 HG12 VAL A  35      -3.326  16.398 -12.918  1.00 97.48           H  
ATOM    170 HG13 VAL A  35      -2.594  15.197 -11.856  1.00 97.48           H  
ATOM    171 HG21 VAL A  35      -1.300  18.491 -12.982  1.00 97.48           H  
ATOM    172 HG22 VAL A  35      -2.012  17.744 -14.431  1.00 97.48           H  
ATOM    173 HG23 VAL A  35      -0.257  17.862 -14.266  1.00 97.48           H  
ATOM    174  N   VAL A  36       0.219  13.830 -11.448  1.00  1.42           N  
ATOM    175  CA  VAL A  36       0.174  12.714 -10.484  1.00  1.42           C  
ATOM    176  C   VAL A  36       1.272  12.856  -9.420  1.00 97.60           C  
ATOM    177  O   VAL A  36       0.987  12.676  -8.234  1.00 97.60           O  
ATOM    178  CB  VAL A  36       0.230  11.345 -11.195  1.00 97.60           C  
ATOM    179  CG1 VAL A  36       0.169  10.187 -10.195  1.00 97.60           C  
ATOM    180  CG2 VAL A  36      -0.965  11.147 -12.138  1.00 97.60           C  
ATOM    181  H   VAL A  36       0.465  13.637 -12.409  1.00 97.60           H  
ATOM    182  HA  VAL A  36      -0.778  12.763  -9.955  1.00 97.60           H  
ATOM    183  HB  VAL A  36       1.154  11.271 -11.768  1.00 97.60           H  
ATOM    184 HG11 VAL A  36       0.206   9.235 -10.724  1.00 97.60           H  
ATOM    185 HG12 VAL A  36      -0.748  10.235  -9.609  1.00 97.60           H  
ATOM    186 HG13 VAL A  36       1.028  10.235  -9.526  1.00 97.60           H  
ATOM    187 HG21 VAL A  36      -1.899  11.184 -11.577  1.00 97.60           H  
ATOM    188 HG22 VAL A  36      -0.883  10.181 -12.635  1.00 97.60           H  
ATOM    189 HG23 VAL A  36      -0.984  11.922 -12.904  1.00 97.60           H  
ATOM    190  N   ILE A  37       2.489  13.264  -9.800  1.00  1.43           N  
ATOM    191  CA  ILE A  37       3.591  13.591  -8.875  1.00  1.43           C  
ATOM    192  C   ILE A  37       3.165  14.686  -7.889  1.00 98.32           C  
ATOM    193  O   ILE A  37       3.208  14.485  -6.671  1.00 98.32           O  
ATOM    194  CB  ILE A  37       4.853  14.000  -9.680  1.00 98.32           C  
ATOM    195  CG1 ILE A  37       5.480  12.746 -10.319  1.00 98.32           C  
ATOM    196  CG2 ILE A  37       5.906  14.712  -8.807  1.00 98.32           C  
ATOM    197  CD1 ILE A  37       6.515  13.029 -11.417  1.00 98.32           C  
ATOM    198  H   ILE A  37       2.665  13.357 -10.790  1.00 98.32           H  
ATOM    199  HA  ILE A  37       3.833  12.708  -8.283  1.00 98.32           H  
ATOM    200  HB  ILE A  37       4.555  14.686 -10.474  1.00 98.32           H  
ATOM    201 HG12 ILE A  37       4.701  12.121 -10.754  1.00 98.32           H  
ATOM    202 HG13 ILE A  37       5.960  12.182  -9.519  1.00 98.32           H  
ATOM    203 HG21 ILE A  37       6.176  14.083  -7.959  1.00 98.32           H  
ATOM    204 HG22 ILE A  37       5.527  15.666  -8.440  1.00 98.32           H  
ATOM    205 HG23 ILE A  37       6.804  14.927  -9.386  1.00 98.32           H  
ATOM    206 HD11 ILE A  37       7.394  13.525 -11.005  1.00 98.32           H  
ATOM    207 HD12 ILE A  37       6.071  13.655 -12.191  1.00 98.32           H  
ATOM    208 HD13 ILE A  37       6.833  12.087 -11.864  1.00 98.32           H  
ATOM    209  N   ALA A  38       2.695  15.827  -8.403  1.00  1.44           N  
ATOM    210  CA  ALA A  38       2.301  16.972  -7.588  1.00  1.44           C  
ATOM    211  C   ALA A  38       1.134  16.636  -6.643  1.00 98.20           C  
ATOM    212  O   ALA A  38       1.167  17.004  -5.467  1.00 98.20           O  
ATOM    213  CB  ALA A  38       1.957  18.135  -8.525  1.00 98.20           C  
ATOM    214  H   ALA A  38       2.674  15.929  -9.408  1.00 98.20           H  
ATOM    215  HA  ALA A  38       3.149  17.265  -6.969  1.00 98.20           H  
ATOM    216  HB1 ALA A  38       1.123  17.862  -9.171  1.00 98.20           H  
ATOM    217  HB2 ALA A  38       1.685  19.012  -7.937  1.00 98.20           H  
ATOM    218  HB3 ALA A  38       2.821  18.377  -9.144  1.00 98.20           H  
ATOM    219  N   LEU A  39       0.133  15.891  -7.124  1.00  1.45           N  
ATOM    220  CA  LEU A  39      -1.002  15.441  -6.318  1.00  1.45           C  
ATOM    221  C   LEU A  39      -0.565  14.468  -5.212  1.00 97.99           C  
ATOM    222  O   LEU A  39      -1.002  14.615  -4.071  1.00 97.99           O  
ATOM    223  CB  LEU A  39      -2.053  14.824  -7.259  1.00 97.99           C  
ATOM    224  CG  LEU A  39      -3.349  14.354  -6.572  1.00 97.99           C  
ATOM    225  CD1 LEU A  39      -4.079  15.488  -5.847  1.00 97.99           C  
ATOM    226  CD2 LEU A  39      -4.298  13.779  -7.623  1.00 97.99           C  
ATOM    227  H   LEU A  39       0.153  15.636  -8.101  1.00 97.99           H  
ATOM    228  HA  LEU A  39      -1.433  16.316  -5.832  1.00 97.99           H  
ATOM    229  HB2 LEU A  39      -2.313  15.564  -8.017  1.00 97.99           H  
ATOM    230  HB3 LEU A  39      -1.605  13.971  -7.769  1.00 97.99           H  
ATOM    231  HG  LEU A  39      -3.116  13.570  -5.851  1.00 97.99           H  
ATOM    232 HD11 LEU A  39      -5.027  15.120  -5.455  1.00 97.99           H  
ATOM    233 HD12 LEU A  39      -3.476  15.841  -5.010  1.00 97.99           H  
ATOM    234 HD13 LEU A  39      -4.266  16.312  -6.537  1.00 97.99           H  
ATOM    235 HD21 LEU A  39      -3.809  12.961  -8.152  1.00 97.99           H  
ATOM    236 HD22 LEU A  39      -5.198  13.393  -7.142  1.00 97.99           H  
ATOM    237 HD23 LEU A  39      -4.573  14.549  -8.344  1.00 97.99           H  
ATOM    238  N   THR A  40       0.330  13.525  -5.520  1.00  1.46           N  
ATOM    239  CA  THR A  40       0.879  12.559  -4.550  1.00  1.46           C  
ATOM    240  C   THR A  40       1.656  13.270  -3.445  1.00 98.18           C  
ATOM    241  O   THR A  40       1.420  13.015  -2.261  1.00 98.18           O  
ATOM    242  CB  THR A  40       1.789  11.531  -5.246  1.00 98.18           C  
ATOM    243  CG2 THR A  40       2.295  10.441  -4.303  1.00 98.18           C  
ATOM    244  OG1 THR A  40       1.057  10.886  -6.257  1.00 98.18           O  
ATOM    245  H   THR A  40       0.653  13.474  -6.475  1.00 98.18           H  
ATOM    246  HA  THR A  40       0.056  12.020  -4.081  1.00 98.18           H  
ATOM    247  HB  THR A  40       2.644  12.034  -5.697  1.00 98.18           H  
ATOM    248  HG1 THR A  40       1.093  11.461  -7.025  1.00 98.18           H  
ATOM    249 HG21 THR A  40       2.972  10.864  -3.561  1.00 98.18           H  
ATOM    250 HG22 THR A  40       1.456   9.966  -3.795  1.00 98.18           H  
ATOM    251 HG23 THR A  40       2.842   9.690  -4.873  1.00 98.18           H  
ATOM    252  N   ALA A  41       2.535  14.208  -3.809  1.00  1.47           N  
ATOM    253  CA  ALA A  41       3.312  14.978  -2.845  1.00  1.47           C  
ATOM    254  C   ALA A  41       2.421  15.886  -1.978  1.00 98.45           C  
ATOM    255  O   ALA A  41       2.541  15.886  -0.749  1.00 98.45           O  
ATOM    256  CB  ALA A  41       4.385  15.766  -3.604  1.00 98.45           C  
ATOM    257  H   ALA A  41       2.698  14.369  -4.793  1.00 98.45           H  
ATOM    258  HA  ALA A  41       3.812  14.275  -2.179  1.00 98.45           H  
ATOM    259  HB1 ALA A  41       5.028  15.079  -4.154  1.00 98.45           H  
ATOM    260  HB2 ALA A  41       3.920  16.456  -4.308  1.00 98.45           H  
ATOM    261  HB3 ALA A  41       4.993  16.329  -2.897  1.00 98.45           H  
ATOM    262  N   ALA A  42       1.488  16.624  -2.589  1.00  1.48           N  
ATOM    263  CA  ALA A  42       0.609  17.551  -1.880  1.00  1.48           C  
ATOM    264  C   ALA A  42      -0.382  16.837  -0.945  1.00 97.88           C  
ATOM    265  O   ALA A  42      -0.535  17.245   0.208  1.00 97.88           O  
ATOM    266  CB  ALA A  42      -0.119  18.423  -2.910  1.00 97.88           C  
ATOM    267  H   ALA A  42       1.434  16.597  -3.597  1.00 97.88           H  
ATOM    268  HA  ALA A  42       1.226  18.204  -1.262  1.00 97.88           H  
ATOM    269  HB1 ALA A  42      -0.756  19.143  -2.397  1.00 97.88           H  
ATOM    270  HB2 ALA A  42      -0.733  17.800  -3.561  1.00 97.88           H  
ATOM    271  HB3 ALA A  42       0.608  18.962  -3.517  1.00 97.88           H  
ATOM    272  N   ALA A  43      -1.036  15.763  -1.401  1.00  1.49           N  
ATOM    273  CA  ALA A  43      -2.057  15.064  -0.622  1.00  1.49           C  
ATOM    274  C   ALA A  43      -1.468  14.336   0.599  1.00 97.51           C  
ATOM    275  O   ALA A  43      -2.026  14.432   1.696  1.00 97.51           O  
ATOM    276  CB  ALA A  43      -2.825  14.117  -1.552  1.00 97.51           C  
ATOM    277  H   ALA A  43      -0.865  15.450  -2.346  1.00 97.51           H  
ATOM    278  HA  ALA A  43      -2.763  15.803  -0.242  1.00 97.51           H  
ATOM    279  HB1 ALA A  43      -2.158  13.344  -1.934  1.00 97.51           H  
ATOM    280  HB2 ALA A  43      -3.646  13.648  -1.009  1.00 97.51           H  
ATOM    281  HB3 ALA A  43      -3.236  14.675  -2.393  1.00 97.51           H  
ATOM    282  N   ASN A  44      -0.316  13.671   0.445  1.00  1.50           N  
ATOM    283  CA  ASN A  44       0.365  13.022   1.567  1.00  1.50           C  
ATOM    284  C   ASN A  44       0.928  14.046   2.563  1.00 98.33           C  
ATOM    285  O   ASN A  44       0.673  13.927   3.764  1.00 98.33           O  
ATOM    286  CB  ASN A  44       1.435  12.058   1.037  1.00 98.33           C  
ATOM    287  CG  ASN A  44       0.801  10.805   0.464  1.00 98.33           C  
ATOM    288  ND2 ASN A  44       0.930  10.568  -0.818  1.00 98.33           N  
ATOM    289  OD1 ASN A  44       0.115  10.082   1.164  1.00 98.33           O  
ATOM    290  H   ASN A  44       0.097  13.607  -0.474  1.00 98.33           H  
ATOM    291  HA  ASN A  44      -0.363  12.431   2.123  1.00 98.33           H  
ATOM    292  HB2 ASN A  44       2.068  12.545   0.295  1.00 98.33           H  
ATOM    293  HB3 ASN A  44       2.063  11.743   1.870  1.00 98.33           H  
ATOM    294 HD21 ASN A  44       0.503   9.731  -1.189  1.00 98.33           H  
ATOM    295 HD22 ASN A  44       1.432  11.217  -1.407  1.00 98.33           H  
ATOM    296  N   SER A  45       1.587  15.110   2.083  1.00  1.51           N  
ATOM    297  CA  SER A  45       2.068  16.205   2.945  1.00  1.51           C  
ATOM    298  C   SER A  45       0.933  16.844   3.750  1.00 98.17           C  
ATOM    299  O   SER A  45       1.079  17.092   4.949  1.00 98.17           O  
ATOM    300  CB  SER A  45       2.747  17.301   2.118  1.00 98.17           C  
ATOM    301  OG  SER A  45       3.861  16.789   1.425  1.00 98.17           O  
ATOM    302  H   SER A  45       1.775  15.162   1.092  1.00 98.17           H  
ATOM    303  HA  SER A  45       2.799  15.808   3.650  1.00 98.17           H  
ATOM    304  HB2 SER A  45       2.039  17.723   1.406  1.00 98.17           H  
ATOM    305  HB3 SER A  45       3.085  18.091   2.789  1.00 98.17           H  
ATOM    306  HG  SER A  45       3.548  16.413   0.599  1.00 98.17           H  
ATOM    307  N   LEU A  46      -0.229  17.058   3.120  1.00  1.52           N  
ATOM    308  CA  LEU A  46      -1.416  17.606   3.772  1.00  1.52           C  
ATOM    309  C   LEU A  46      -1.958  16.677   4.868  1.00 97.18           C  
ATOM    310  O   LEU A  46      -2.302  17.168   5.942  1.00 97.18           O  
ATOM    311  CB  LEU A  46      -2.468  17.916   2.692  1.00 97.18           C  
ATOM    312  CG  LEU A  46      -3.786  18.519   3.208  1.00 97.18           C  
ATOM    313  CD1 LEU A  46      -3.585  19.839   3.955  1.00 97.18           C  
ATOM    314  CD2 LEU A  46      -4.712  18.788   2.021  1.00 97.18           C  
ATOM    315  H   LEU A  46      -0.282  16.863   2.131  1.00 97.18           H  
ATOM    316  HA  LEU A  46      -1.128  18.539   4.255  1.00 97.18           H  
ATOM    317  HB2 LEU A  46      -2.700  16.995   2.157  1.00 97.18           H  
ATOM    318  HB3 LEU A  46      -2.027  18.613   1.979  1.00 97.18           H  
ATOM    319  HG  LEU A  46      -4.280  17.810   3.873  1.00 97.18           H  
ATOM    320 HD11 LEU A  46      -4.553  20.258   4.230  1.00 97.18           H  
ATOM    321 HD12 LEU A  46      -3.017  19.668   4.869  1.00 97.18           H  
ATOM    322 HD13 LEU A  46      -3.048  20.546   3.323  1.00 97.18           H  
ATOM    323 HD21 LEU A  46      -4.226  19.462   1.316  1.00 97.18           H  
ATOM    324 HD22 LEU A  46      -4.938  17.849   1.515  1.00 97.18           H  
ATOM    325 HD23 LEU A  46      -5.640  19.243   2.365  1.00 97.18           H  
ATOM    326  N   LEU A  47      -2.015  15.357   4.655  1.00  1.53           N  
ATOM    327  CA  LEU A  47      -2.479  14.426   5.694  1.00  1.53           C  
ATOM    328  C   LEU A  47      -1.478  14.268   6.844  1.00 97.27           C  
ATOM    329  O   LEU A  47      -1.908  14.210   7.998  1.00 97.27           O  
ATOM    330  CB  LEU A  47      -2.866  13.059   5.101  1.00 97.27           C  
ATOM    331  CG  LEU A  47      -4.385  12.933   4.889  1.00 97.27           C  
ATOM    332  CD1 LEU A  47      -4.873  13.778   3.715  1.00 97.27           C  
ATOM    333  CD2 LEU A  47      -4.763  11.474   4.656  1.00 97.27           C  
ATOM    334  H   LEU A  47      -1.723  14.992   3.759  1.00 97.27           H  
ATOM    335  HA  LEU A  47      -3.369  14.860   6.150  1.00 97.27           H  
ATOM    336  HB2 LEU A  47      -2.566  12.281   5.802  1.00 97.27           H  
ATOM    337  HB3 LEU A  47      -2.334  12.878   4.167  1.00 97.27           H  
ATOM    338  HG  LEU A  47      -4.905  13.264   5.788  1.00 97.27           H  
ATOM    339 HD11 LEU A  47      -4.372  13.458   2.801  1.00 97.27           H  
ATOM    340 HD12 LEU A  47      -4.647  14.830   3.886  1.00 97.27           H  
ATOM    341 HD13 LEU A  47      -5.949  13.662   3.582  1.00 97.27           H  
ATOM    342 HD21 LEU A  47      -4.103  11.049   3.900  1.00 97.27           H  
ATOM    343 HD22 LEU A  47      -4.645  10.914   5.584  1.00 97.27           H  
ATOM    344 HD23 LEU A  47      -5.794  11.394   4.313  1.00 97.27           H  
ATOM    345  N   ILE A  48      -0.171  14.262   6.565  1.00  1.54           N  
ATOM    346  CA  ILE A  48       0.876  14.276   7.600  1.00  1.54           C  
ATOM    347  C   ILE A  48       0.730  15.541   8.455  1.00 97.91           C  
ATOM    348  O   ILE A  48       0.587  15.449   9.677  1.00 97.91           O  
ATOM    349  CB  ILE A  48       2.279  14.159   6.957  1.00 97.91           C  
ATOM    350  CG1 ILE A  48       2.465  12.776   6.291  1.00 97.91           C  
ATOM    351  CG2 ILE A  48       3.387  14.384   8.004  1.00 97.91           C  
ATOM    352  CD1 ILE A  48       3.621  12.754   5.283  1.00 97.91           C  
ATOM    353  H   ILE A  48       0.112  14.276   5.596  1.00 97.91           H  
ATOM    354  HA  ILE A  48       0.732  13.420   8.260  1.00 97.91           H  
ATOM    355  HB  ILE A  48       2.370  14.930   6.192  1.00 97.91           H  
ATOM    356 HG12 ILE A  48       2.635  12.014   7.052  1.00 97.91           H  
ATOM    357 HG13 ILE A  48       1.560  12.500   5.748  1.00 97.91           H  
ATOM    358 HG21 ILE A  48       4.370  14.239   7.555  1.00 97.91           H  
ATOM    359 HG22 ILE A  48       3.355  15.405   8.386  1.00 97.91           H  
ATOM    360 HG23 ILE A  48       3.273  13.684   8.832  1.00 97.91           H  
ATOM    361 HD11 ILE A  48       3.630  11.794   4.766  1.00 97.91           H  
ATOM    362 HD12 ILE A  48       4.579  12.883   5.786  1.00 97.91           H  
ATOM    363 HD13 ILE A  48       3.483  13.544   4.545  1.00 97.91           H  
ATOM    364  N   ALA A  49       0.658  16.719   7.825  1.00  1.55           N  
ATOM    365  CA  ALA A  49       0.442  17.988   8.519  1.00  1.55           C  
ATOM    366  C   ALA A  49      -0.870  17.994   9.324  1.00 97.28           C  
ATOM    367  O   ALA A  49      -0.899  18.479  10.458  1.00 97.28           O  
ATOM    368  CB  ALA A  49       0.472  19.120   7.486  1.00 97.28           C  
ATOM    369  H   ALA A  49       0.776  16.741   6.823  1.00 97.28           H  
ATOM    370  HA  ALA A  49       1.262  18.142   9.220  1.00 97.28           H  
ATOM    371  HB1 ALA A  49       1.428  19.117   6.962  1.00 97.28           H  
ATOM    372  HB2 ALA A  49      -0.329  18.988   6.759  1.00 97.28           H  
ATOM    373  HB3 ALA A  49       0.346  20.080   7.987  1.00 97.28           H  
ATOM    374  N   LEU A  50      -1.949  17.413   8.792  1.00  1.56           N  
ATOM    375  CA  LEU A  50      -3.243  17.334   9.470  1.00  1.56           C  
ATOM    376  C   LEU A  50      -3.193  16.453  10.728  1.00 96.79           C  
ATOM    377  O   LEU A  50      -3.735  16.846  11.761  1.00 96.79           O  
ATOM    378  CB  LEU A  50      -4.295  16.833   8.465  1.00 96.79           C  
ATOM    379  CG  LEU A  50      -5.750  17.033   8.911  1.00 96.79           C  
ATOM    380  CD1 LEU A  50      -6.117  18.519   8.916  1.00 96.79           C  
ATOM    381  CD2 LEU A  50      -6.679  16.300   7.939  1.00 96.79           C  
ATOM    382  H   LEU A  50      -1.887  17.084   7.839  1.00 96.79           H  
ATOM    383  HA  LEU A  50      -3.503  18.344   9.788  1.00 96.79           H  
ATOM    384  HB2 LEU A  50      -4.170  17.368   7.524  1.00 96.79           H  
ATOM    385  HB3 LEU A  50      -4.118  15.774   8.276  1.00 96.79           H  
ATOM    386  HG  LEU A  50      -5.899  16.621   9.909  1.00 96.79           H  
ATOM    387 HD11 LEU A  50      -5.892  18.961   7.945  1.00 96.79           H  
ATOM    388 HD12 LEU A  50      -5.547  19.046   9.681  1.00 96.79           H  
ATOM    389 HD13 LEU A  50      -7.178  18.651   9.126  1.00 96.79           H  
ATOM    390 HD21 LEU A  50      -7.720  16.444   8.228  1.00 96.79           H  
ATOM    391 HD22 LEU A  50      -6.449  15.235   7.952  1.00 96.79           H  
ATOM    392 HD23 LEU A  50      -6.530  16.682   6.929  1.00 96.79           H  
ATOM    393  N   ILE A  51      -2.531  15.293  10.678  1.00  1.57           N  
ATOM    394  CA  ILE A  51      -2.370  14.409  11.847  1.00  1.57           C  
ATOM    395  C   ILE A  51      -1.450  15.054  12.891  1.00 96.71           C  
ATOM    396  O   ILE A  51      -1.762  15.043  14.083  1.00 96.71           O  
ATOM    397  CB  ILE A  51      -1.863  13.010  11.425  1.00 96.71           C  
ATOM    398  CG1 ILE A  51      -2.902  12.293  10.534  1.00 96.71           C  
ATOM    399  CG2 ILE A  51      -1.575  12.151  12.674  1.00 96.71           C  
ATOM    400  CD1 ILE A  51      -2.321  11.089   9.775  1.00 96.71           C  
ATOM    401  H   ILE A  51      -2.101  15.024   9.805  1.00 96.71           H  
ATOM    402  HA  ILE A  51      -3.344  14.285  12.321  1.00 96.71           H  
ATOM    403  HB  ILE A  51      -0.940  13.132  10.859  1.00 96.71           H  
ATOM    404 HG12 ILE A  51      -3.737  11.968  11.154  1.00 96.71           H  
ATOM    405 HG13 ILE A  51      -3.296  12.984   9.790  1.00 96.71           H  
ATOM    406 HG21 ILE A  51      -2.387  12.241  13.396  1.00 96.71           H  
ATOM    407 HG22 ILE A  51      -1.453  11.100  12.412  1.00 96.71           H  
ATOM    408 HG23 ILE A  51      -0.645  12.479  13.139  1.00 96.71           H  
ATOM    409 HD11 ILE A  51      -1.409  11.381   9.255  1.00 96.71           H  
ATOM    410 HD12 ILE A  51      -3.043  10.744   9.035  1.00 96.71           H  
ATOM    411 HD13 ILE A  51      -2.109  10.265  10.456  1.00 96.71           H  
ATOM    412  N   CYS A  52      -0.349  15.668  12.454  1.00  1.58           N  
ATOM    413  CA  CYS A  52       0.598  16.331  13.345  1.00  1.58           C  
ATOM    414  C   CYS A  52      -0.010  17.561  14.043  1.00 96.22           C  
ATOM    415  O   CYS A  52       0.224  17.751  15.239  1.00 96.22           O  
ATOM    416  CB  CYS A  52       1.862  16.676  12.546  1.00 96.22           C  
ATOM    417  SG  CYS A  52       2.750  15.131  12.189  1.00 96.22           S  
ATOM    418  H   CYS A  52      -0.109  15.600  11.475  1.00 96.22           H  
ATOM    419  HA  CYS A  52       0.879  15.632  14.133  1.00 96.22           H  
ATOM    420  HB2 CYS A  52       1.594  17.177  11.616  1.00 96.22           H  
ATOM    421  HB3 CYS A  52       2.509  17.329  13.131  1.00 96.22           H  
ATOM    422  HG  CYS A  52       3.666  15.634  11.356  1.00 96.22           H  
ATOM    423  N   THR A  53      -0.815  18.372  13.347  1.00  1.59           N  
ATOM    424  CA  THR A  53      -1.397  19.614  13.902  1.00  1.59           C  
ATOM    425  C   THR A  53      -2.686  19.421  14.701  1.00 95.69           C  
ATOM    426  O   THR A  53      -3.001  20.274  15.525  1.00 95.69           O  
ATOM    427  CB  THR A  53      -1.669  20.675  12.822  1.00 95.69           C  
ATOM    428  CG2 THR A  53      -0.389  21.205  12.177  1.00 95.69           C  
ATOM    429  OG1 THR A  53      -2.513  20.165  11.816  1.00 95.69           O  
ATOM    430  H   THR A  53      -0.958  18.175  12.367  1.00 95.69           H  
ATOM    431  HA  THR A  53      -0.679  20.051  14.595  1.00 95.69           H  
ATOM    432  HB  THR A  53      -2.175  21.520  13.289  1.00 95.69           H  
ATOM    433  HG1 THR A  53      -1.960  19.629  11.243  1.00 95.69           H  
ATOM    434 HG21 THR A  53       0.207  21.724  12.927  1.00 95.69           H  
ATOM    435 HG22 THR A  53      -0.645  21.912  11.387  1.00 95.69           H  
ATOM    436 HG23 THR A  53       0.204  20.394  11.756  1.00 95.69           H  
ATOM    437  N   GLN A  54      -3.448  18.340  14.499  1.00  1.60           N  
ATOM    438  CA  GLN A  54      -4.750  18.143  15.154  1.00  1.60           C  
ATOM    439  C   GLN A  54      -4.651  17.171  16.344  1.00 96.03           C  
ATOM    440  O   GLN A  54      -4.548  15.964  16.120  1.00 96.03           O  
ATOM    441  CB  GLN A  54      -5.776  17.638  14.125  1.00 96.03           C  
ATOM    442  CG  GLN A  54      -6.064  18.654  13.009  1.00 96.03           C  
ATOM    443  CD  GLN A  54      -6.847  19.863  13.504  1.00 96.03           C  
ATOM    444  NE2 GLN A  54      -6.341  21.057  13.291  1.00 96.03           N  
ATOM    445  OE1 GLN A  54      -7.923  19.743  14.089  1.00 96.03           O  
ATOM    446  H   GLN A  54      -3.166  17.678  13.790  1.00 96.03           H  
ATOM    447  HA  GLN A  54      -5.118  19.102  15.518  1.00 96.03           H  
ATOM    448  HB2 GLN A  54      -5.407  16.715  13.678  1.00 96.03           H  
ATOM    449  HB3 GLN A  54      -6.709  17.401  14.637  1.00 96.03           H  
ATOM    450  HG2 GLN A  54      -5.132  18.980  12.549  1.00 96.03           H  
ATOM    451  HG3 GLN A  54      -6.649  18.162  12.232  1.00 96.03           H  
ATOM    452 HE21 GLN A  54      -5.436  21.146  12.851  1.00 96.03           H  
ATOM    453 HE22 GLN A  54      -6.833  21.865  13.645  1.00 96.03           H  
ATOM    454  N   PRO A  55      -4.791  17.623  17.611  1.00 12.48           N  
ATOM    455  CA  PRO A  55      -4.717  16.735  18.778  1.00 12.48           C  
ATOM    456  C   PRO A  55      -5.722  15.576  18.725  1.00 94.54           C  
ATOM    457  O   PRO A  55      -5.378  14.442  19.035  1.00 94.54           O  
ATOM    458  CB  PRO A  55      -4.949  17.633  19.999  1.00 94.54           C  
ATOM    459  CG  PRO A  55      -4.470  19.003  19.522  1.00 94.54           C  
ATOM    460  CD  PRO A  55      -4.888  19.009  18.054  1.00 94.54           C  
ATOM    461  HA  PRO A  55      -3.711  16.319  18.833  1.00 94.54           H  
ATOM    462  HB2 PRO A  55      -6.011  17.687  20.237  1.00 94.54           H  
ATOM    463  HB3 PRO A  55      -4.384  17.289  20.866  1.00 94.54           H  
ATOM    464  HG2 PRO A  55      -3.384  19.059  19.595  1.00 94.54           H  
ATOM    465  HG3 PRO A  55      -4.937  19.815  20.080  1.00 94.54           H  
ATOM    466  HD2 PRO A  55      -4.222  19.667  17.496  1.00 94.54           H  
ATOM    467  HD3 PRO A  55      -5.919  19.352  17.963  1.00 94.54           H  
ATOM    468  N   ALA A  56      -6.931  15.825  18.208  1.00 12.49           N  
ATOM    469  CA  ALA A  56      -7.969  14.808  18.012  1.00 12.49           C  
ATOM    470  C   ALA A  56      -7.596  13.685  17.012  1.00 93.97           C  
ATOM    471  O   ALA A  56      -8.293  12.672  16.945  1.00 93.97           O  
ATOM    472  CB  ALA A  56      -9.250  15.533  17.579  1.00 93.97           C  
ATOM    473  H   ALA A  56      -7.151  16.782  17.973  1.00 93.97           H  
ATOM    474  HA  ALA A  56      -8.155  14.324  18.971  1.00 93.97           H  
ATOM    475  HB1 ALA A  56      -9.536  16.264  18.335  1.00 93.97           H  
ATOM    476  HB2 ALA A  56     -10.058  14.809  17.470  1.00 93.97           H  
ATOM    477  HB3 ALA A  56      -9.091  16.035  16.625  1.00 93.97           H  
ATOM    478  N   LEU A  57      -6.520  13.848  16.231  1.00 12.50           N  
ATOM    479  CA  LEU A  57      -5.970  12.822  15.338  1.00 12.50           C  
ATOM    480  C   LEU A  57      -4.693  12.160  15.889  1.00 95.06           C  
ATOM    481  O   LEU A  57      -4.233  11.183  15.299  1.00 95.06           O  
ATOM    482  CB  LEU A  57      -5.739  13.408  13.932  1.00 95.06           C  
ATOM    483  CG  LEU A  57      -6.981  13.986  13.225  1.00 95.06           C  
ATOM    484  CD1 LEU A  57      -6.608  14.365  11.792  1.00 95.06           C  
ATOM    485  CD2 LEU A  57      -8.157  13.006  13.158  1.00 95.06           C  
ATOM    486  H   LEU A  57      -5.977  14.693  16.334  1.00 95.06           H  
ATOM    487  HA  LEU A  57      -6.694  12.012  15.244  1.00 95.06           H  
ATOM    488  HB2 LEU A  57      -4.986  14.193  14.005  1.00 95.06           H  
ATOM    489  HB3 LEU A  57      -5.325  12.621  13.301  1.00 95.06           H  
ATOM    490  HG  LEU A  57      -7.310  14.884  13.746  1.00 95.06           H  
ATOM    491 HD11 LEU A  57      -6.279  13.485  11.238  1.00 95.06           H  
ATOM    492 HD12 LEU A  57      -5.795  15.091  11.808  1.00 95.06           H  
ATOM    493 HD13 LEU A  57      -7.464  14.807  11.283  1.00 95.06           H  
ATOM    494 HD21 LEU A  57      -7.829  12.069  12.709  1.00 95.06           H  
ATOM    495 HD22 LEU A  57      -8.959  13.438  12.560  1.00 95.06           H  
ATOM    496 HD23 LEU A  57      -8.540  12.819  14.161  1.00 95.06           H  
ATOM    497  N   ARG A  58      -4.139  12.613  17.022  1.00 12.51           N  
ATOM    498  CA  ARG A  58      -2.959  12.002  17.655  1.00 12.51           C  
ATOM    499  C   ARG A  58      -3.358  10.765  18.474  1.00 93.34           C  
ATOM    500  O   ARG A  58      -3.529  10.829  19.685  1.00 93.34           O  
ATOM    501  CB  ARG A  58      -2.207  13.044  18.502  1.00 93.34           C  
ATOM    502  CG  ARG A  58      -1.577  14.181  17.677  1.00 93.34           C  
ATOM    503  CD  ARG A  58      -0.760  15.078  18.618  1.00 93.34           C  
ATOM    504  NE  ARG A  58      -0.071  16.181  17.918  1.00 93.34           N  
ATOM    505  CZ  ARG A  58       0.844  16.977  18.448  1.00 93.34           C  
ATOM    506  NH1 ARG A  58       1.239  16.866  19.688  1.00 93.34           N  
ATOM    507  NH2 ARG A  58       1.388  17.915  17.735  1.00 93.34           N1+
ATOM    508  H   ARG A  58      -4.585  13.378  17.506  1.00 93.34           H  
ATOM    509  HA  ARG A  58      -2.275  11.658  16.879  1.00 93.34           H  
ATOM    510  HB2 ARG A  58      -2.884  13.468  19.243  1.00 93.34           H  
ATOM    511  HB3 ARG A  58      -1.408  12.529  19.037  1.00 93.34           H  
ATOM    512  HG2 ARG A  58      -0.921  13.761  16.915  1.00 93.34           H  
ATOM    513  HG3 ARG A  58      -2.357  14.770  17.194  1.00 93.34           H  
ATOM    514  HD2 ARG A  58      -0.018  14.458  19.119  1.00 93.34           H  
ATOM    515  HD3 ARG A  58      -1.428  15.496  19.371  1.00 93.34           H  
ATOM    516  HE  ARG A  58      -0.301  16.350  16.949  1.00 93.34           H  
ATOM    517 HH11 ARG A  58       0.838  16.147  20.274  1.00 93.34           H  
ATOM    518 HH12 ARG A  58       1.951  17.481  20.056  1.00 93.34           H  
ATOM    519 HH21 ARG A  58       2.096  18.526  18.115  1.00 93.34           H  
ATOM    520 HH22 ARG A  58       1.091  18.017  16.775  1.00 93.34           H  
ATOM    521  N   ASN A  59      -3.515   9.626  17.801  1.00  2.37           N  
ATOM    522  CA  ASN A  59      -3.702   8.311  18.427  1.00  2.37           C  
ATOM    523  C   ASN A  59      -2.685   7.294  17.881  1.00 92.79           C  
ATOM    524  O   ASN A  59      -2.114   7.506  16.813  1.00 92.79           O  
ATOM    525  CB  ASN A  59      -5.164   7.849  18.273  1.00 92.79           C  
ATOM    526  CG  ASN A  59      -5.550   7.546  16.836  1.00 92.79           C  
ATOM    527  ND2 ASN A  59      -6.418   8.329  16.244  1.00 92.79           N  
ATOM    528  OD1 ASN A  59      -5.077   6.608  16.222  1.00 92.79           O  
ATOM    529  H   ASN A  59      -3.344   9.654  16.806  1.00 92.79           H  
ATOM    530  HA  ASN A  59      -3.499   8.402  19.494  1.00 92.79           H  
ATOM    531  HB2 ASN A  59      -5.823   8.616  18.680  1.00 92.79           H  
ATOM    532  HB3 ASN A  59      -5.315   6.939  18.853  1.00 92.79           H  
ATOM    533 HD21 ASN A  59      -6.500   8.187  15.247  1.00 92.79           H  
ATOM    534 HD22 ASN A  59      -6.737   9.167  16.709  1.00 92.79           H  
ATOM    535  N   THR A  60      -2.472   6.186  18.597  1.00  2.38           N  
ATOM    536  CA  THR A  60      -1.455   5.170  18.265  1.00  2.38           C  
ATOM    537  C   THR A  60      -1.619   4.577  16.867  1.00 91.63           C  
ATOM    538  O   THR A  60      -0.642   4.513  16.127  1.00 91.63           O  
ATOM    539  CB  THR A  60      -1.439   4.042  19.306  1.00 91.63           C  
ATOM    540  CG2 THR A  60      -0.747   4.501  20.586  1.00 91.63           C  
ATOM    541  OG1 THR A  60      -2.753   3.669  19.661  1.00 91.63           O  
ATOM    542  H   THR A  60      -3.011   6.023  19.435  1.00 91.63           H  
ATOM    543  HA  THR A  60      -0.471   5.640  18.284  1.00 91.63           H  
ATOM    544  HB  THR A  60      -0.905   3.179  18.908  1.00 91.63           H  
ATOM    545  HG1 THR A  60      -2.673   2.952  20.294  1.00 91.63           H  
ATOM    546 HG21 THR A  60      -0.756   3.691  21.315  1.00 91.63           H  
ATOM    547 HG22 THR A  60      -1.256   5.367  21.010  1.00 91.63           H  
ATOM    548 HG23 THR A  60       0.289   4.762  20.372  1.00 91.63           H  
ATOM    549  N   SER A  61      -2.840   4.234  16.449  1.00  2.39           N  
ATOM    550  CA  SER A  61      -3.100   3.711  15.099  1.00  2.39           C  
ATOM    551  C   SER A  61      -2.744   4.706  13.987  1.00 91.43           C  
ATOM    552  O   SER A  61      -2.372   4.300  12.888  1.00 91.43           O  
ATOM    553  CB  SER A  61      -4.577   3.365  14.935  1.00 91.43           C  
ATOM    554  OG  SER A  61      -5.093   2.638  16.035  1.00 91.43           O  
ATOM    555  H   SER A  61      -3.611   4.271  17.101  1.00 91.43           H  
ATOM    556  HA  SER A  61      -2.512   2.806  14.952  1.00 91.43           H  
ATOM    557  HB2 SER A  61      -5.148   4.288  14.836  1.00 91.43           H  
ATOM    558  HB3 SER A  61      -4.700   2.778  14.025  1.00 91.43           H  
ATOM    559  HG  SER A  61      -4.582   1.829  16.109  1.00 91.43           H  
ATOM    560  N   ASN A  62      -2.853   6.010  14.256  1.00  2.40           N  
ATOM    561  CA  ASN A  62      -2.533   7.050  13.283  1.00  2.40           C  
ATOM    562  C   ASN A  62      -1.017   7.268  13.098  1.00 94.89           C  
ATOM    563  O   ASN A  62      -0.642   7.853  12.086  1.00 94.89           O  
ATOM    564  CB  ASN A  62      -3.292   8.347  13.622  1.00 94.89           C  
ATOM    565  CG  ASN A  62      -4.782   8.340  13.303  1.00 94.89           C  
ATOM    566  ND2 ASN A  62      -5.432   9.458  13.509  1.00 94.89           N  
ATOM    567  OD1 ASN A  62      -5.413   7.384  12.879  1.00 94.89           O  
ATOM    568  H   ASN A  62      -3.167   6.290  15.174  1.00 94.89           H  
ATOM    569  HA  ASN A  62      -2.886   6.716  12.307  1.00 94.89           H  
ATOM    570  HB2 ASN A  62      -2.852   9.158  13.042  1.00 94.89           H  
ATOM    571  HB3 ASN A  62      -3.153   8.592  14.675  1.00 94.89           H  
ATOM    572 HD21 ASN A  62      -6.395   9.517  13.212  1.00 94.89           H  
ATOM    573 HD22 ASN A  62      -4.926  10.224  13.930  1.00 94.89           H  
ATOM    574  N   PHE A  63      -0.140   6.751  13.972  1.00  2.41           N  
ATOM    575  CA  PHE A  63       1.311   6.743  13.706  1.00  2.41           C  
ATOM    576  C   PHE A  63       1.659   5.867  12.495  1.00 94.85           C  
ATOM    577  O   PHE A  63       2.451   6.278  11.651  1.00 94.85           O  
ATOM    578  CB  PHE A  63       2.108   6.276  14.934  1.00 94.85           C  
ATOM    579  CG  PHE A  63       2.307   7.332  16.004  1.00 94.85           C  
ATOM    580  CD1 PHE A  63       3.513   8.056  16.064  1.00 94.85           C  
ATOM    581  CD2 PHE A  63       1.298   7.588  16.949  1.00 94.85           C  
ATOM    582  CE1 PHE A  63       3.710   9.019  17.070  1.00 94.85           C  
ATOM    583  CE2 PHE A  63       1.495   8.545  17.961  1.00 94.85           C  
ATOM    584  CZ  PHE A  63       2.704   9.260  18.022  1.00 94.85           C  
ATOM    585  H   PHE A  63      -0.481   6.257  14.784  1.00 94.85           H  
ATOM    586  HA  PHE A  63       1.635   7.755  13.461  1.00 94.85           H  
ATOM    587  HB2 PHE A  63       3.095   5.960  14.599  1.00 94.85           H  
ATOM    588  HB3 PHE A  63       1.636   5.395  15.371  1.00 94.85           H  
ATOM    589  HD1 PHE A  63       4.294   7.871  15.341  1.00 94.85           H  
ATOM    590  HD2 PHE A  63       0.365   7.047  16.883  1.00 94.85           H  
ATOM    591  HE1 PHE A  63       4.639   9.568  17.112  1.00 94.85           H  
ATOM    592  HE2 PHE A  63       0.716   8.737  18.684  1.00 94.85           H  
ATOM    593  HZ  PHE A  63       2.862   9.997  18.795  1.00 94.85           H  
ATOM    594  N   PHE A  64       1.013   4.704  12.348  1.00  2.42           N  
ATOM    595  CA  PHE A  64       1.190   3.851  11.166  1.00  2.42           C  
ATOM    596  C   PHE A  64       0.694   4.524   9.880  1.00 97.22           C  
ATOM    597  O   PHE A  64       1.254   4.301   8.813  1.00 97.22           O  
ATOM    598  CB  PHE A  64       0.454   2.525  11.367  1.00 97.22           C  
ATOM    599  CG  PHE A  64       0.826   1.756  12.615  1.00 97.22           C  
ATOM    600  CD1 PHE A  64       2.166   1.386  12.828  1.00 97.22           C  
ATOM    601  CD2 PHE A  64      -0.163   1.384  13.547  1.00 97.22           C  
ATOM    602  CE1 PHE A  64       2.521   0.652  13.970  1.00 97.22           C  
ATOM    603  CE2 PHE A  64       0.189   0.633  14.682  1.00 97.22           C  
ATOM    604  CZ  PHE A  64       1.530   0.258  14.882  1.00 97.22           C  
ATOM    605  H   PHE A  64       0.388   4.391  13.077  1.00 97.22           H  
ATOM    606  HA  PHE A  64       2.252   3.644  11.033  1.00 97.22           H  
ATOM    607  HB2 PHE A  64      -0.619   2.718  11.372  1.00 97.22           H  
ATOM    608  HB3 PHE A  64       0.683   1.890  10.511  1.00 97.22           H  
ATOM    609  HD1 PHE A  64       2.922   1.646  12.103  1.00 97.22           H  
ATOM    610  HD2 PHE A  64      -1.195   1.652  13.377  1.00 97.22           H  
ATOM    611  HE1 PHE A  64       3.551   0.371  14.131  1.00 97.22           H  
ATOM    612  HE2 PHE A  64      -0.572   0.326  15.383  1.00 97.22           H  
ATOM    613  HZ  PHE A  64       1.810  -0.358  15.723  1.00 97.22           H  
ATOM    614  N   LEU A  65      -0.322   5.387   9.981  1.00  2.43           N  
ATOM    615  CA  LEU A  65      -0.814   6.177   8.851  1.00  2.43           C  
ATOM    616  C   LEU A  65       0.129   7.331   8.496  1.00 96.87           C  
ATOM    617  O   LEU A  65       0.380   7.540   7.318  1.00 96.87           O  
ATOM    618  CB  LEU A  65      -2.239   6.663   9.149  1.00 96.87           C  
ATOM    619  CG  LEU A  65      -3.262   5.518   9.079  1.00 96.87           C  
ATOM    620  CD1 LEU A  65      -4.536   5.925   9.805  1.00 96.87           C  
ATOM    621  CD2 LEU A  65      -3.638   5.177   7.635  1.00 96.87           C  
ATOM    622  H   LEU A  65      -0.733   5.530  10.892  1.00 96.87           H  
ATOM    623  HA  LEU A  65      -0.844   5.539   7.968  1.00 96.87           H  
ATOM    624  HB2 LEU A  65      -2.516   7.427   8.423  1.00 96.87           H  
ATOM    625  HB3 LEU A  65      -2.256   7.124  10.136  1.00 96.87           H  
ATOM    626  HG  LEU A  65      -2.869   4.627   9.567  1.00 96.87           H  
ATOM    627 HD11 LEU A  65      -5.262   5.118   9.713  1.00 96.87           H  
ATOM    628 HD12 LEU A  65      -4.325   6.074  10.864  1.00 96.87           H  
ATOM    629 HD13 LEU A  65      -4.927   6.846   9.372  1.00 96.87           H  
ATOM    630 HD21 LEU A  65      -2.754   4.858   7.084  1.00 96.87           H  
ATOM    631 HD22 LEU A  65      -4.362   4.362   7.619  1.00 96.87           H  
ATOM    632 HD23 LEU A  65      -4.063   6.048   7.137  1.00 96.87           H  
ATOM    633  N   VAL A  66       0.720   8.029   9.473  1.00  2.44           N  
ATOM    634  CA  VAL A  66       1.804   8.997   9.199  1.00  2.44           C  
ATOM    635  C   VAL A  66       2.989   8.303   8.524  1.00 97.88           C  
ATOM    636  O   VAL A  66       3.535   8.845   7.569  1.00 97.88           O  
ATOM    637  CB  VAL A  66       2.249   9.734  10.480  1.00 97.88           C  
ATOM    638  CG1 VAL A  66       3.489  10.613  10.273  1.00 97.88           C  
ATOM    639  CG2 VAL A  66       1.132  10.658  10.977  1.00 97.88           C  
ATOM    640  H   VAL A  66       0.467   7.839  10.432  1.00 97.88           H  
ATOM    641  HA  VAL A  66       1.442   9.740   8.488  1.00 97.88           H  
ATOM    642  HB  VAL A  66       2.469   9.005  11.260  1.00 97.88           H  
ATOM    643 HG11 VAL A  66       3.336  11.290   9.432  1.00 97.88           H  
ATOM    644 HG12 VAL A  66       3.693  11.197  11.171  1.00 97.88           H  
ATOM    645 HG13 VAL A  66       4.364   9.995  10.072  1.00 97.88           H  
ATOM    646 HG21 VAL A  66       1.433  11.133  11.910  1.00 97.88           H  
ATOM    647 HG22 VAL A  66       0.928  11.428  10.233  1.00 97.88           H  
ATOM    648 HG23 VAL A  66       0.226  10.079  11.157  1.00 97.88           H  
ATOM    649  N   SER A  67       3.341   7.092   8.963  1.00  2.45           N  
ATOM    650  CA  SER A  67       4.395   6.276   8.348  1.00  2.45           C  
ATOM    651  C   SER A  67       4.053   5.882   6.901  1.00 98.02           C  
ATOM    652  O   SER A  67       4.882   6.081   6.017  1.00 98.02           O  
ATOM    653  CB  SER A  67       4.638   5.049   9.227  1.00 98.02           C  
ATOM    654  OG  SER A  67       5.717   4.282   8.746  1.00 98.02           O  
ATOM    655  H   SER A  67       2.858   6.717   9.767  1.00 98.02           H  
ATOM    656  HA  SER A  67       5.317   6.856   8.320  1.00 98.02           H  
ATOM    657  HB2 SER A  67       4.859   5.371  10.244  1.00 98.02           H  
ATOM    658  HB3 SER A  67       3.742   4.430   9.246  1.00 98.02           H  
ATOM    659  HG  SER A  67       5.406   3.374   8.728  1.00 98.02           H  
ATOM    660  N   LEU A  68       2.809   5.429   6.656  1.00  2.46           N  
ATOM    661  CA  LEU A  68       2.236   5.120   5.345  1.00  2.46           C  
ATOM    662  C   LEU A  68       2.324   6.329   4.402  1.00 97.92           C  
ATOM    663  O   LEU A  68       2.963   6.235   3.354  1.00 97.92           O  
ATOM    664  CB  LEU A  68       0.782   4.606   5.504  1.00 97.92           C  
ATOM    665  CG  LEU A  68       0.068   4.156   4.207  1.00 97.92           C  
ATOM    666  CD1 LEU A  68       0.767   2.961   3.543  1.00 97.92           C  
ATOM    667  CD2 LEU A  68      -1.409   3.832   4.479  1.00 97.92           C  
ATOM    668  H   LEU A  68       2.201   5.279   7.456  1.00 97.92           H  
ATOM    669  HA  LEU A  68       2.844   4.318   4.923  1.00 97.92           H  
ATOM    670  HB2 LEU A  68       0.765   3.781   6.216  1.00 97.92           H  
ATOM    671  HB3 LEU A  68       0.181   5.395   5.952  1.00 97.92           H  
ATOM    672  HG  LEU A  68       0.075   4.982   3.494  1.00 97.92           H  
ATOM    673 HD11 LEU A  68       0.208   2.607   2.675  1.00 97.92           H  
ATOM    674 HD12 LEU A  68       0.865   2.124   4.234  1.00 97.92           H  
ATOM    675 HD13 LEU A  68       1.761   3.228   3.188  1.00 97.92           H  
ATOM    676 HD21 LEU A  68      -1.517   3.025   5.204  1.00 97.92           H  
ATOM    677 HD22 LEU A  68      -1.919   3.526   3.565  1.00 97.92           H  
ATOM    678 HD23 LEU A  68      -1.936   4.706   4.864  1.00 97.92           H  
ATOM    679  N   PHE A  69       1.784   7.484   4.814  1.00  2.47           N  
ATOM    680  CA  PHE A  69       1.796   8.710   4.013  1.00  2.47           C  
ATOM    681  C   PHE A  69       3.220   9.255   3.831  1.00 98.22           C  
ATOM    682  O   PHE A  69       3.491   9.914   2.834  1.00 98.22           O  
ATOM    683  CB  PHE A  69       0.853   9.757   4.627  1.00 98.22           C  
ATOM    684  CG  PHE A  69      -0.597   9.320   4.802  1.00 98.22           C  
ATOM    685  CD1 PHE A  69      -1.268   8.603   3.790  1.00 98.22           C  
ATOM    686  CD2 PHE A  69      -1.279   9.624   5.997  1.00 98.22           C  
ATOM    687  CE1 PHE A  69      -2.590   8.166   3.986  1.00 98.22           C  
ATOM    688  CE2 PHE A  69      -2.598   9.176   6.197  1.00 98.22           C  
ATOM    689  CZ  PHE A  69      -3.252   8.440   5.194  1.00 98.22           C  
ATOM    690  H   PHE A  69       1.315   7.488   5.709  1.00 98.22           H  
ATOM    691  HA  PHE A  69       1.434   8.471   3.013  1.00 98.22           H  
ATOM    692  HB2 PHE A  69       0.861  10.642   3.991  1.00 98.22           H  
ATOM    693  HB3 PHE A  69       1.255  10.043   5.599  1.00 98.22           H  
ATOM    694  HD1 PHE A  69      -0.766   8.369   2.863  1.00 98.22           H  
ATOM    695  HD2 PHE A  69      -0.771  10.172   6.776  1.00 98.22           H  
ATOM    696  HE1 PHE A  69      -3.086   7.607   3.207  1.00 98.22           H  
ATOM    697  HE2 PHE A  69      -3.106   9.394   7.125  1.00 98.22           H  
ATOM    698  HZ  PHE A  69      -4.262   8.090   5.344  1.00 98.22           H  
ATOM    699  N   THR A  70       4.153   8.963   4.745  1.00  2.48           N  
ATOM    700  CA  THR A  70       5.579   9.283   4.565  1.00  2.48           C  
ATOM    701  C   THR A  70       6.222   8.416   3.482  1.00 98.49           C  
ATOM    702  O   THR A  70       6.952   8.956   2.654  1.00 98.49           O  
ATOM    703  CB  THR A  70       6.360   9.169   5.880  1.00 98.49           C  
ATOM    704  CG2 THR A  70       7.849   9.486   5.728  1.00 98.49           C  
ATOM    705  OG1 THR A  70       5.814  10.090   6.796  1.00 98.49           O  
ATOM    706  H   THR A  70       3.874   8.437   5.562  1.00 98.49           H  
ATOM    707  HA  THR A  70       5.664  10.319   4.237  1.00 98.49           H  
ATOM    708  HB  THR A  70       6.261   8.162   6.286  1.00 98.49           H  
ATOM    709  HG1 THR A  70       4.916   9.791   6.962  1.00 98.49           H  
ATOM    710 HG21 THR A  70       8.345   8.687   5.178  1.00 98.49           H  
ATOM    711 HG22 THR A  70       7.979  10.425   5.190  1.00 98.49           H  
ATOM    712 HG23 THR A  70       8.313   9.562   6.711  1.00 98.49           H  
ATOM    713  N   SER A  71       5.917   7.110   3.442  1.00  2.49           N  
ATOM    714  CA  SER A  71       6.358   6.190   2.392  1.00  2.49           C  
ATOM    715  C   SER A  71       5.792   6.592   1.014  1.00 98.15           C  
ATOM    716  O   SER A  71       6.554   6.719   0.056  1.00 98.15           O  
ATOM    717  CB  SER A  71       6.069   4.728   2.825  1.00 98.15           C  
ATOM    718  OG  SER A  71       4.719   4.297   2.777  1.00 98.15           O  
ATOM    719  H   SER A  71       5.299   6.743   4.160  1.00 98.15           H  
ATOM    720  HA  SER A  71       7.440   6.291   2.314  1.00 98.15           H  
ATOM    721  HB2 SER A  71       6.642   4.058   2.186  1.00 98.15           H  
ATOM    722  HB3 SER A  71       6.444   4.560   3.835  1.00 98.15           H  
ATOM    723  HG  SER A  71       4.138   5.012   3.041  1.00 98.15           H  
ATOM    724  N   ASP A  72       4.495   6.929   0.948  1.00  2.50           N  
ATOM    725  CA  ASP A  72       3.805   7.413  -0.251  1.00  2.50           C  
ATOM    726  C   ASP A  72       4.317   8.789  -0.714  1.00 98.44           C  
ATOM    727  O   ASP A  72       4.415   9.048  -1.916  1.00 98.44           O  
ATOM    728  CB  ASP A  72       2.284   7.503   0.020  1.00 98.44           C  
ATOM    729  CG  ASP A  72       1.589   6.173   0.316  1.00 98.44           C  
ATOM    730  OD1 ASP A  72       1.975   5.163  -0.310  1.00 98.44           O  
ATOM    731  OD2 ASP A  72       0.628   6.194   1.114  1.00 98.44           O1-
ATOM    732  H   ASP A  72       3.926   6.786   1.776  1.00 98.44           H  
ATOM    733  HA  ASP A  72       3.995   6.706  -1.061  1.00 98.44           H  
ATOM    734  HB2 ASP A  72       1.777   7.943  -0.835  1.00 98.44           H  
ATOM    735  HB3 ASP A  72       2.102   8.181   0.853  1.00 98.44           H  
ATOM    736  N   LEU A  73       4.696   9.664   0.226  1.00  2.51           N  
ATOM    737  CA  LEU A  73       5.341  10.954  -0.061  1.00  2.51           C  
ATOM    738  C   LEU A  73       6.749  10.779  -0.649  1.00 98.51           C  
ATOM    739  O   LEU A  73       7.117  11.509  -1.569  1.00 98.51           O  
ATOM    740  CB  LEU A  73       5.367  11.803   1.227  1.00 98.51           C  
ATOM    741  CG  LEU A  73       6.039  13.183   1.108  1.00 98.51           C  
ATOM    742  CD1 LEU A  73       5.356  14.058   0.060  1.00 98.51           C  
ATOM    743  CD2 LEU A  73       5.962  13.911   2.450  1.00 98.51           C  
ATOM    744  H   LEU A  73       4.532   9.419   1.192  1.00 98.51           H  
ATOM    745  HA  LEU A  73       4.740  11.470  -0.811  1.00 98.51           H  
ATOM    746  HB2 LEU A  73       4.340  11.957   1.558  1.00 98.51           H  
ATOM    747  HB3 LEU A  73       5.889  11.242   2.002  1.00 98.51           H  
ATOM    748  HG  LEU A  73       7.089  13.059   0.846  1.00 98.51           H  
ATOM    749 HD11 LEU A  73       5.540  13.642  -0.931  1.00 98.51           H  
ATOM    750 HD12 LEU A  73       4.284  14.097   0.253  1.00 98.51           H  
ATOM    751 HD13 LEU A  73       5.768  15.066   0.091  1.00 98.51           H  
ATOM    752 HD21 LEU A  73       4.921  14.101   2.711  1.00 98.51           H  
ATOM    753 HD22 LEU A  73       6.428  13.303   3.226  1.00 98.51           H  
ATOM    754 HD23 LEU A  73       6.490  14.862   2.381  1.00 98.51           H  
ATOM    755  N   MET A  74       7.530   9.810  -0.161  1.00  2.52           N  
ATOM    756  CA  MET A  74       8.838   9.481  -0.742  1.00  2.52           C  
ATOM    757  C   MET A  74       8.707   8.861  -2.140  1.00 98.34           C  
ATOM    758  O   MET A  74       9.505   9.201  -3.012  1.00 98.34           O  
ATOM    759  CB  MET A  74       9.645   8.574   0.196  1.00 98.34           C  
ATOM    760  CG  MET A  74      10.093   9.248   1.500  1.00 98.34           C  
ATOM    761  SD  MET A  74      11.228  10.655   1.324  1.00 98.34           S  
ATOM    762  CE  MET A  74      10.064  12.042   1.425  1.00 98.34           C  
ATOM    763  H   MET A  74       7.182   9.248   0.602  1.00 98.34           H  
ATOM    764  HA  MET A  74       9.403  10.403  -0.881  1.00 98.34           H  
ATOM    765  HB2 MET A  74       9.054   7.692   0.440  1.00 98.34           H  
ATOM    766  HB3 MET A  74      10.543   8.250  -0.331  1.00 98.34           H  
ATOM    767  HG2 MET A  74      10.602   8.492   2.097  1.00 98.34           H  
ATOM    768  HG3 MET A  74       9.219   9.575   2.065  1.00 98.34           H  
ATOM    769  HE1 MET A  74       9.533  12.005   2.376  1.00 98.34           H  
ATOM    770  HE2 MET A  74       9.344  11.988   0.608  1.00 98.34           H  
ATOM    771  HE3 MET A  74      10.614  12.980   1.354  1.00 98.34           H  
ATOM    772  N   VAL A  75       7.665   8.049  -2.406  1.00  2.53           N  
ATOM    773  CA  VAL A  75       7.302   7.615  -3.764  1.00  2.53           C  
ATOM    774  C   VAL A  75       7.084   8.828  -4.695  1.00 98.20           C  
ATOM    775  O   VAL A  75       7.695   8.909  -5.763  1.00 98.20           O  
ATOM    776  CB  VAL A  75       6.114   6.608  -3.777  1.00 98.20           C  
ATOM    777  CG1 VAL A  75       5.589   6.281  -5.193  1.00 98.20           C  
ATOM    778  CG2 VAL A  75       6.484   5.287  -3.079  1.00 98.20           C  
ATOM    779  H   VAL A  75       7.066   7.766  -1.637  1.00 98.20           H  
ATOM    780  HA  VAL A  75       8.170   7.079  -4.127  1.00 98.20           H  
ATOM    781  HB  VAL A  75       5.281   7.044  -3.228  1.00 98.20           H  
ATOM    782 HG11 VAL A  75       5.146   7.150  -5.678  1.00 98.20           H  
ATOM    783 HG12 VAL A  75       6.382   5.901  -5.838  1.00 98.20           H  
ATOM    784 HG13 VAL A  75       4.807   5.521  -5.153  1.00 98.20           H  
ATOM    785 HG21 VAL A  75       7.297   4.775  -3.596  1.00 98.20           H  
ATOM    786 HG22 VAL A  75       5.633   4.605  -3.052  1.00 98.20           H  
ATOM    787 HG23 VAL A  75       6.793   5.445  -2.051  1.00 98.20           H  
ATOM    788  N   GLY A  76       6.280   9.801  -4.251  1.00  2.54           N  
ATOM    789  CA  GLY A  76       5.999  11.025  -5.010  1.00  2.54           C  
ATOM    790  C   GLY A  76       7.217  11.928  -5.255  1.00 98.11           C  
ATOM    791  O   GLY A  76       7.356  12.472  -6.347  1.00 98.11           O  
ATOM    792  H   GLY A  76       5.782   9.639  -3.387  1.00 98.11           H  
ATOM    793  HA2 GLY A  76       5.257  11.609  -4.465  1.00 98.11           H  
ATOM    794  HA3 GLY A  76       5.579  10.754  -5.979  1.00 98.11           H  
ATOM    795  N   LEU A  77       8.100  12.092  -4.263  1.00  2.55           N  
ATOM    796  CA  LEU A  77       9.232  13.032  -4.333  1.00  2.55           C  
ATOM    797  C   LEU A  77      10.537  12.433  -4.880  1.00 98.07           C  
ATOM    798  O   LEU A  77      11.328  13.169  -5.465  1.00 98.07           O  
ATOM    799  CB  LEU A  77       9.476  13.639  -2.938  1.00 98.07           C  
ATOM    800  CG  LEU A  77       8.374  14.585  -2.425  1.00 98.07           C  
ATOM    801  CD1 LEU A  77       8.747  15.071  -1.023  1.00 98.07           C  
ATOM    802  CD2 LEU A  77       8.190  15.819  -3.312  1.00 98.07           C  
ATOM    803  H   LEU A  77       7.908  11.638  -3.382  1.00 98.07           H  
ATOM    804  HA  LEU A  77       8.979  13.838  -5.022  1.00 98.07           H  
ATOM    805  HB2 LEU A  77       9.606  12.826  -2.224  1.00 98.07           H  
ATOM    806  HB3 LEU A  77      10.411  14.199  -2.969  1.00 98.07           H  
ATOM    807  HG  LEU A  77       7.424  14.053  -2.371  1.00 98.07           H  
ATOM    808 HD11 LEU A  77       9.694  15.608  -1.053  1.00 98.07           H  
ATOM    809 HD12 LEU A  77       7.970  15.732  -0.639  1.00 98.07           H  
ATOM    810 HD13 LEU A  77       8.841  14.214  -0.356  1.00 98.07           H  
ATOM    811 HD21 LEU A  77       7.486  16.509  -2.847  1.00 98.07           H  
ATOM    812 HD22 LEU A  77       9.147  16.322  -3.454  1.00 98.07           H  
ATOM    813 HD23 LEU A  77       7.791  15.524  -4.282  1.00 98.07           H  
ATOM    814  N   VAL A  78      10.788  11.136  -4.678  1.00  2.56           N  
ATOM    815  CA  VAL A  78      12.088  10.493  -4.965  1.00 -2.55           C  
ATOM    816  C   VAL A  78      11.981   9.444  -6.072  1.00 97.56           C  
ATOM    817  O   VAL A  78      12.886   9.333  -6.898  1.00 97.56           O  
ATOM    818  CB  VAL A  78      12.691   9.868  -3.683  1.00 97.56           C  
ATOM    819  CG1 VAL A  78      14.118   9.350  -3.909  1.00 97.56           C  
ATOM    820  CG2 VAL A  78      12.749  10.875  -2.523  1.00 97.56           C  
ATOM    821  H   VAL A  78      10.102  10.596  -4.170  1.00 97.56           H  
ATOM    822  HA  VAL A  78      12.792  11.246  -5.319  1.00 97.56           H  
ATOM    823  HB  VAL A  78      12.076   9.023  -3.372  1.00 97.56           H  
ATOM    824 HG11 VAL A  78      14.762  10.159  -4.255  1.00 97.56           H  
ATOM    825 HG12 VAL A  78      14.117   8.550  -4.650  1.00 97.56           H  
ATOM    826 HG13 VAL A  78      14.518   8.942  -2.981  1.00 97.56           H  
ATOM    827 HG21 VAL A  78      11.741  11.164  -2.225  1.00 97.56           H  
ATOM    828 HG22 VAL A  78      13.232  10.418  -1.659  1.00 97.56           H  
ATOM    829 HG23 VAL A  78      13.307  11.761  -2.824  1.00 97.56           H  
ATOM    830  N   VAL A  79      10.913   8.645  -6.076  1.00  2.57           N  
ATOM    831  CA  VAL A  79      10.828   7.463  -6.926  1.00  2.56           C  
ATOM    832  C   VAL A  79      10.199   7.829  -8.280  1.00 97.61           C  
ATOM    833  O   VAL A  79      10.720   7.437  -9.327  1.00 97.61           O  
ATOM    834  CB  VAL A  79       9.969   6.409  -6.192  1.00 97.61           C  
ATOM    835  CG1 VAL A  79       9.742   5.152  -7.023  1.00 97.61           C  
ATOM    836  CG2 VAL A  79      10.571   6.025  -4.821  1.00 97.61           C  
ATOM    837  H   VAL A  79      10.190   8.792  -5.384  1.00 97.61           H  
ATOM    838  HA  VAL A  79      11.821   7.043  -7.105  1.00 97.61           H  
ATOM    839  HB  VAL A  79       8.977   6.819  -6.042  1.00 97.61           H  
ATOM    840 HG11 VAL A  79       9.173   4.421  -6.451  1.00 97.61           H  
ATOM    841 HG12 VAL A  79       9.174   5.349  -7.931  1.00 97.61           H  
ATOM    842 HG13 VAL A  79      10.696   4.719  -7.316  1.00 97.61           H  
ATOM    843 HG21 VAL A  79      11.575   5.614  -4.935  1.00 97.61           H  
ATOM    844 HG22 VAL A  79      10.639   6.876  -4.142  1.00 97.61           H  
ATOM    845 HG23 VAL A  79       9.964   5.269  -4.320  1.00 97.61           H  
ATOM    846  N   MET A  80       9.090   8.578  -8.264  1.00  2.58           N  
ATOM    847  CA  MET A  80       8.352   8.973  -9.458  1.00  2.57           C  
ATOM    848  C   MET A  80       9.158   9.864 -10.444  1.00 97.92           C  
ATOM    849  O   MET A  80       9.103   9.569 -11.638  1.00 97.92           O  
ATOM    850  CB  MET A  80       7.026   9.669  -9.075  1.00 97.92           C  
ATOM    851  CG  MET A  80       5.838   8.774  -8.691  1.00 97.92           C  
ATOM    852  SD  MET A  80       4.374   9.807  -8.349  1.00 97.92           S  
ATOM    853  CE  MET A  80       3.075   8.591  -8.025  1.00 97.92           C  
ATOM    854  H   MET A  80       8.695   8.820  -7.357  1.00 97.92           H  
ATOM    855  HA  MET A  80       8.103   8.059 -10.002  1.00 97.92           H  
ATOM    856  HB2 MET A  80       6.701  10.235  -9.943  1.00 97.92           H  
ATOM    857  HB3 MET A  80       7.174  10.395  -8.278  1.00 97.92           H  
ATOM    858  HG2 MET A  80       6.075   8.176  -7.811  1.00 97.92           H  
ATOM    859  HG3 MET A  80       5.608   8.077  -9.498  1.00 97.92           H  
ATOM    860  HE1 MET A  80       2.163   9.084  -7.698  1.00 97.92           H  
ATOM    861  HE2 MET A  80       3.377   7.899  -7.239  1.00 97.92           H  
ATOM    862  HE3 MET A  80       2.834   8.043  -8.934  1.00 97.92           H  
ATOM    863  N   PRO A  81       9.847  10.969 -10.047  1.00  2.59           N  
ATOM    864  CA  PRO A  81      10.500  11.883 -10.991  1.00  2.58           C  
ATOM    865  C   PRO A  81      11.571  11.215 -11.882  1.00 97.80           C  
ATOM    866  O   PRO A  81      11.533  11.438 -13.094  1.00 97.80           O  
ATOM    867  CB  PRO A  81      11.004  13.082 -10.175  1.00 97.80           C  
ATOM    868  CG  PRO A  81      10.172  13.014  -8.893  1.00 97.80           C  
ATOM    869  CD  PRO A  81       9.947  11.516  -8.699  1.00 97.80           C  
ATOM    870  HA  PRO A  81       9.725  12.258 -11.658  1.00 97.80           H  
ATOM    871  HB2 PRO A  81      12.063  12.982  -9.936  1.00 97.80           H  
ATOM    872  HB3 PRO A  81      10.835  14.019 -10.706  1.00 97.80           H  
ATOM    873  HG2 PRO A  81       9.212  13.506  -9.049  1.00 97.80           H  
ATOM    874  HG3 PRO A  81      10.696  13.458  -8.047  1.00 97.80           H  
ATOM    875  HD2 PRO A  81       9.043  11.355  -8.112  1.00 97.80           H  
ATOM    876  HD3 PRO A  81      10.803  11.076  -8.187  1.00 97.80           H  
ATOM    877  N   PRO A  82      12.504  10.362 -11.385  1.00  2.60           N  
ATOM    878  CA  PRO A  82      13.385   9.565 -12.259  1.00  2.59           C  
ATOM    879  C   PRO A  82      12.625   8.587 -13.178  1.00 96.26           C  
ATOM    880  O   PRO A  82      13.007   8.421 -14.337  1.00 96.26           O  
ATOM    881  CB  PRO A  82      14.318   8.777 -11.333  1.00 96.26           C  
ATOM    882  CG  PRO A  82      14.129   9.342  -9.937  1.00 96.26           C  
ATOM    883  CD  PRO A  82      12.855  10.178  -9.977  1.00 96.26           C  
ATOM    884  HA  PRO A  82      13.972  10.247 -12.875  1.00 96.26           H  
ATOM    885  HB2 PRO A  82      15.350   8.893 -11.658  1.00 96.26           H  
ATOM    886  HB3 PRO A  82      14.093   7.708 -11.324  1.00 96.26           H  
ATOM    887  HG2 PRO A  82      14.085   8.567  -9.173  1.00 96.26           H  
ATOM    888  HG3 PRO A  82      14.975   9.985  -9.689  1.00 96.26           H  
ATOM    889  HD2 PRO A  82      13.003  11.112  -9.440  1.00 96.26           H  
ATOM    890  HD3 PRO A  82      12.065   9.627  -9.477  1.00 96.26           H  
ATOM    891  N   ALA A  83      11.531   7.977 -12.693  1.00  2.61           N  
ATOM    892  CA  ALA A  83      10.675   7.075 -13.466  1.00  2.60           C  
ATOM    893  C   ALA A  83       9.969   7.805 -14.622  1.00 95.16           C  
ATOM    894  O   ALA A  83       9.785   7.241 -15.700  1.00 95.16           O  
ATOM    895  CB  ALA A  83       9.612   6.457 -12.545  1.00 95.16           C  
ATOM    896  H   ALA A  83      11.287   8.122 -11.722  1.00 95.16           H  
ATOM    897  HA  ALA A  83      11.301   6.280 -13.877  1.00 95.16           H  
ATOM    898  HB1 ALA A  83      10.028   6.129 -11.594  1.00 95.16           H  
ATOM    899  HB2 ALA A  83       8.798   7.143 -12.318  1.00 95.16           H  
ATOM    900  HB3 ALA A  83       9.170   5.584 -13.027  1.00 95.16           H  
ATOM    901  N   MET A  84       9.614   9.079 -14.410  1.00  2.62           N  
ATOM    902  CA  MET A  84       9.061   9.972 -15.419  1.00  2.61           C  
ATOM    903  C   MET A  84      10.130  10.341 -16.459  1.00 96.09           C  
ATOM    904  O   MET A  84       9.831  10.289 -17.649  1.00 96.09           O  
ATOM    905  CB  MET A  84       8.515  11.240 -14.738  1.00 96.09           C  
ATOM    906  CG  MET A  84       7.863  12.229 -15.716  1.00 96.09           C  
ATOM    907  SD  MET A  84       7.002  13.596 -14.914  1.00 96.09           S  
ATOM    908  CE  MET A  84       8.395  14.472 -14.153  1.00 96.09           C  
ATOM    909  H   MET A  84       9.739   9.433 -13.467  1.00 96.09           H  
ATOM    910  HA  MET A  84       8.241   9.459 -15.926  1.00 96.09           H  
ATOM    911  HB2 MET A  84       9.308  11.745 -14.193  1.00 96.09           H  
ATOM    912  HB3 MET A  84       7.772  10.953 -13.993  1.00 96.09           H  
ATOM    913  HG2 MET A  84       7.142  11.708 -16.342  1.00 96.09           H  
ATOM    914  HG3 MET A  84       8.606  12.654 -16.390  1.00 96.09           H  
ATOM    915  HE1 MET A  84       9.132  14.750 -14.907  1.00 96.09           H  
ATOM    916  HE2 MET A  84       8.043  15.381 -13.667  1.00 96.09           H  
ATOM    917  HE3 MET A  84       8.882  13.857 -13.398  1.00 96.09           H  
ATOM    918  N   LEU A  85      11.372  10.660 -16.050  1.00  2.63           N  
ATOM    919  CA  LEU A  85      12.477  10.890 -16.988  1.00  2.62           C  
ATOM    920  C   LEU A  85      12.749   9.644 -17.848  1.00 94.87           C  
ATOM    921  O   LEU A  85      12.875   9.770 -19.065  1.00 94.87           O  
ATOM    922  CB  LEU A  85      13.735  11.337 -16.220  1.00 94.87           C  
ATOM    923  CG  LEU A  85      13.621  12.723 -15.555  1.00 94.87           C  
ATOM    924  CD1 LEU A  85      14.831  12.958 -14.649  1.00 94.87           C  
ATOM    925  CD2 LEU A  85      13.580  13.861 -16.578  1.00 94.87           C  
ATOM    926  H   LEU A  85      11.551  10.693 -15.057  1.00 94.87           H  
ATOM    927  HA  LEU A  85      12.185  11.677 -17.683  1.00 94.87           H  
ATOM    928  HB2 LEU A  85      14.578  11.353 -16.911  1.00 94.87           H  
ATOM    929  HB3 LEU A  85      13.953  10.594 -15.453  1.00 94.87           H  
ATOM    930  HG  LEU A  85      12.718  12.773 -14.947  1.00 94.87           H  
ATOM    931 HD11 LEU A  85      14.861  12.192 -13.875  1.00 94.87           H  
ATOM    932 HD12 LEU A  85      14.745  13.932 -14.167  1.00 94.87           H  
ATOM    933 HD13 LEU A  85      15.752  12.920 -15.231  1.00 94.87           H  
ATOM    934 HD21 LEU A  85      12.709  13.756 -17.226  1.00 94.87           H  
ATOM    935 HD22 LEU A  85      14.490  13.853 -17.177  1.00 94.87           H  
ATOM    936 HD23 LEU A  85      13.503  14.815 -16.056  1.00 94.87           H  
ATOM    937  N   ASN A  86      12.775   8.457 -17.222  1.00  2.64           N  
ATOM    938  CA  ASN A  86      12.938   7.152 -17.871  1.00  2.63           C  
ATOM    939  C   ASN A  86      11.860   6.923 -18.950  1.00 93.01           C  
ATOM    940  O   ASN A  86      12.177   6.549 -20.079  1.00 93.01           O  
ATOM    941  CB  ASN A  86      12.908   6.040 -16.796  1.00 93.01           C  
ATOM    942  CG  ASN A  86      13.366   4.678 -17.324  1.00 93.01           C  
ATOM    943  ND2 ASN A  86      12.445   3.743 -17.528  1.00 93.01           N  
ATOM    944  OD1 ASN A  86      14.551   4.458 -17.542  1.00 93.01           O  
ATOM    945  H   ASN A  86      12.697   8.469 -16.208  1.00 93.01           H  
ATOM    946  HA  ASN A  86      13.915   7.153 -18.350  1.00 93.01           H  
ATOM    947  HB2 ASN A  86      13.574   6.306 -15.975  1.00 93.01           H  
ATOM    948  HB3 ASN A  86      11.916   5.948 -16.356  1.00 93.01           H  
ATOM    949 HD21 ASN A  86      12.736   2.846 -17.882  1.00 93.01           H  
ATOM    950 HD22 ASN A  86      11.466   3.916 -17.357  1.00 93.01           H  
ATOM    951  N   ALA A  87      10.596   7.217 -18.611  1.00  2.65           N  
ATOM    952  CA  ALA A  87       9.437   7.095 -19.492  1.00  2.64           C  
ATOM    953  C   ALA A  87       9.476   8.090 -20.666  1.00 92.19           C  
ATOM    954  O   ALA A  87       9.235   7.701 -21.806  1.00 92.19           O  
ATOM    955  CB  ALA A  87       8.160   7.331 -18.665  1.00 92.19           C  
ATOM    956  H   ALA A  87      10.424   7.515 -17.657  1.00 92.19           H  
ATOM    957  HA  ALA A  87       9.416   6.082 -19.899  1.00 92.19           H  
ATOM    958  HB1 ALA A  87       8.133   8.328 -18.225  1.00 92.19           H  
ATOM    959  HB2 ALA A  87       7.269   7.224 -19.284  1.00 92.19           H  
ATOM    960  HB3 ALA A  87       8.078   6.608 -17.854  1.00 92.19           H  
ATOM    961  N   LEU A  88       9.795   9.363 -20.399  1.00  2.66           N  
ATOM    962  CA  LEU A  88       9.795  10.447 -21.392  1.00  2.65           C  
ATOM    963  C   LEU A  88      10.946  10.357 -22.402  1.00 92.19           C  
ATOM    964  O   LEU A  88      10.768  10.763 -23.550  1.00 92.19           O  
ATOM    965  CB  LEU A  88       9.816  11.810 -20.677  1.00 92.19           C  
ATOM    966  CG  LEU A  88       8.511  12.175 -19.946  1.00 92.19           C  
ATOM    967  CD1 LEU A  88       8.708  13.501 -19.208  1.00 92.19           C  
ATOM    968  CD2 LEU A  88       7.322  12.322 -20.898  1.00 92.19           C  
ATOM    969  H   LEU A  88      10.044   9.584 -19.445  1.00 92.19           H  
ATOM    970  HA  LEU A  88       8.886  10.369 -21.989  1.00 92.19           H  
ATOM    971  HB2 LEU A  88      10.641  11.814 -19.965  1.00 92.19           H  
ATOM    972  HB3 LEU A  88      10.015  12.585 -21.417  1.00 92.19           H  
ATOM    973  HG  LEU A  88       8.257  11.405 -19.217  1.00 92.19           H  
ATOM    974 HD11 LEU A  88       7.812  13.739 -18.634  1.00 92.19           H  
ATOM    975 HD12 LEU A  88       9.549  13.411 -18.519  1.00 92.19           H  
ATOM    976 HD13 LEU A  88       8.909  14.302 -19.920  1.00 92.19           H  
ATOM    977 HD21 LEU A  88       7.534  13.071 -21.660  1.00 92.19           H  
ATOM    978 HD22 LEU A  88       6.439  12.612 -20.328  1.00 92.19           H  
ATOM    979 HD23 LEU A  88       7.100  11.368 -21.377  1.00 92.19           H  
ATOM    980  N   TYR A  89      12.108   9.833 -22.004  1.00  2.67           N  
ATOM    981  CA  TYR A  89      13.251   9.647 -22.906  1.00  2.66           C  
ATOM    982  C   TYR A  89      13.317   8.251 -23.547  1.00 92.42           C  
ATOM    983  O   TYR A  89      14.159   8.033 -24.419  1.00 92.42           O  
ATOM    984  CB  TYR A  89      14.552  10.011 -22.171  1.00 92.42           C  
ATOM    985  CG  TYR A  89      14.726  11.503 -21.948  1.00 92.42           C  
ATOM    986  CD1 TYR A  89      14.968  12.348 -23.049  1.00 92.42           C  
ATOM    987  CD2 TYR A  89      14.642  12.052 -20.653  1.00 92.42           C  
ATOM    988  CE1 TYR A  89      15.120  13.735 -22.858  1.00 92.42           C  
ATOM    989  CE2 TYR A  89      14.785  13.439 -20.458  1.00 92.42           C  
ATOM    990  CZ  TYR A  89      15.023  14.282 -21.563  1.00 92.42           C  
ATOM    991  OH  TYR A  89      15.160  15.621 -21.383  1.00 92.42           O  
ATOM    992  H   TYR A  89      12.213   9.578 -21.032  1.00 92.42           H  
ATOM    993  HA  TYR A  89      13.150  10.339 -23.742  1.00 92.42           H  
ATOM    994  HB2 TYR A  89      14.591   9.480 -21.220  1.00 92.42           H  
ATOM    995  HB3 TYR A  89      15.401   9.671 -22.764  1.00 92.42           H  
ATOM    996  HD1 TYR A  89      15.013  11.934 -24.045  1.00 92.42           H  
ATOM    997  HD2 TYR A  89      14.467  11.405 -19.806  1.00 92.42           H  
ATOM    998  HE1 TYR A  89      15.290  14.393 -23.697  1.00 92.42           H  
ATOM    999  HE2 TYR A  89      14.709  13.856 -19.464  1.00 92.42           H  
ATOM   1000  HH  TYR A  89      15.050  15.876 -20.465  1.00 92.42           H  
ATOM   1001  N   GLY A  90      12.494   7.311 -23.061  1.00  2.68           N  
ATOM   1002  CA  GLY A  90      12.496   5.897 -23.429  1.00  2.67           C  
ATOM   1003  C   GLY A  90      13.762   5.144 -22.996  1.00 90.18           C  
ATOM   1004  O   GLY A  90      14.086   4.111 -23.577  1.00 90.18           O  
ATOM   1005  H   GLY A  90      11.858   7.581 -22.322  1.00 90.18           H  
ATOM   1006  HA2 GLY A  90      11.634   5.416 -22.966  1.00 90.18           H  
ATOM   1007  HA3 GLY A  90      12.373   5.801 -24.508  1.00 90.18           H  
ATOM   1008  N   ARG A  91      14.514   5.687 -22.032  1.00 23.49           N  
ATOM   1009  CA  ARG A  91      15.836   5.243 -21.615  1.00 23.49           C  
ATOM   1010  C   ARG A  91      16.171   5.905 -20.278  1.00 91.83           C  
ATOM   1011  O   ARG A  91      15.722   7.021 -20.005  1.00 91.83           O  
ATOM   1012  CB  ARG A  91      16.887   5.590 -22.702  1.00 91.83           C  
ATOM   1013  CG  ARG A  91      17.211   7.094 -22.800  1.00 91.83           C  
ATOM   1014  CD  ARG A  91      17.837   7.515 -24.129  1.00 91.83           C  
ATOM   1015  NE  ARG A  91      18.234   8.930 -24.087  1.00 91.83           N  
ATOM   1016  CZ  ARG A  91      17.585   9.969 -24.637  1.00 91.83           C  
ATOM   1017  NH1 ARG A  91      16.423   9.814 -25.283  1.00 91.83           N  
ATOM   1018  NH2 ARG A  91      18.116  11.190 -24.537  1.00 91.83           N1+
ATOM   1019  H   ARG A  91      14.126   6.461 -21.504  1.00 91.83           H  
ATOM   1020  HA  ARG A  91      15.799   4.161 -21.471  1.00 91.83           H  
ATOM   1021  HB2 ARG A  91      17.811   5.047 -22.495  1.00 91.83           H  
ATOM   1022  HB3 ARG A  91      16.547   5.220 -23.669  1.00 91.83           H  
ATOM   1023  HG2 ARG A  91      16.291   7.660 -22.671  1.00 91.83           H  
ATOM   1024  HG3 ARG A  91      17.867   7.382 -21.977  1.00 91.83           H  
ATOM   1025  HD2 ARG A  91      18.732   6.921 -24.318  1.00 91.83           H  
ATOM   1026  HD3 ARG A  91      17.156   7.323 -24.958  1.00 91.83           H  
ATOM   1027  HE  ARG A  91      19.100   9.113 -23.600  1.00 91.83           H  
ATOM   1028 HH11 ARG A  91      15.943   8.922 -25.275  1.00 91.83           H  
ATOM   1029 HH12 ARG A  91      15.969  10.594 -25.733  1.00 91.83           H  
ATOM   1030 HH21 ARG A  91      18.990  11.337 -24.055  1.00 91.83           H  
ATOM   1031 HH22 ARG A  91      17.652  11.995 -24.932  1.00 91.83           H  
ATOM   1032  N   TRP A  92      17.051   5.268 -19.510  1.00 23.50           N  
ATOM   1033  CA  TRP A  92      17.651   5.819 -18.310  1.00 23.50           C  
ATOM   1034  C   TRP A  92      18.832   6.712 -18.738  1.00 92.56           C  
ATOM   1035  O   TRP A  92      19.810   6.233 -19.312  1.00 92.56           O  
ATOM   1036  CB  TRP A  92      18.164   4.654 -17.445  1.00 92.56           C  
ATOM   1037  CG  TRP A  92      18.631   5.080 -16.092  1.00 92.56           C  
ATOM   1038  CD1 TRP A  92      19.914   5.126 -15.677  1.00 92.56           C  
ATOM   1039  CD2 TRP A  92      17.830   5.583 -14.984  1.00 92.56           C  
ATOM   1040  CE2 TRP A  92      18.706   5.926 -13.913  1.00 92.56           C  
ATOM   1041  CE3 TRP A  92      16.450   5.812 -14.787  1.00 92.56           C  
ATOM   1042  NE1 TRP A  92      19.967   5.647 -14.401  1.00 92.56           N  
ATOM   1043  CZ2 TRP A  92      18.229   6.455 -12.704  1.00 92.56           C  
ATOM   1044  CZ3 TRP A  92      15.963   6.359 -13.586  1.00 92.56           C  
ATOM   1045  CH2 TRP A  92      16.852   6.658 -12.537  1.00 92.56           C  
ATOM   1046  H   TRP A  92      17.419   4.380 -19.851  1.00 92.56           H  
ATOM   1047  HA  TRP A  92      16.905   6.389 -17.752  1.00 92.56           H  
ATOM   1048  HB2 TRP A  92      17.363   3.930 -17.299  1.00 92.56           H  
ATOM   1049  HB3 TRP A  92      18.969   4.117 -17.950  1.00 92.56           H  
ATOM   1050  HD1 TRP A  92      20.764   4.850 -16.286  1.00 92.56           H  
ATOM   1051  HE1 TRP A  92      20.859   5.843 -13.951  1.00 92.56           H  
ATOM   1052  HE3 TRP A  92      15.758   5.558 -15.575  1.00 92.56           H  
ATOM   1053  HZ2 TRP A  92      18.906   6.730 -11.913  1.00 92.56           H  
ATOM   1054  HZ3 TRP A  92      14.901   6.513 -13.456  1.00 92.56           H  
ATOM   1055  HH2 TRP A  92      16.484   7.040 -11.598  1.00 92.56           H  
ATOM   1056  N   VAL A  93      18.698   8.016 -18.487  1.00 23.51           N  
ATOM   1057  CA  VAL A  93      19.659   9.087 -18.836  1.00 23.51           C  
ATOM   1058  C   VAL A  93      20.640   9.415 -17.698  1.00 93.33           C  
ATOM   1059  O   VAL A  93      21.620  10.124 -17.907  1.00 93.33           O  
ATOM   1060  CB  VAL A  93      18.937  10.374 -19.313  1.00 93.33           C  
ATOM   1061  CG1 VAL A  93      19.796  11.150 -20.324  1.00 93.33           C  
ATOM   1062  CG2 VAL A  93      17.589  10.121 -20.006  1.00 93.33           C  
ATOM   1063  H   VAL A  93      17.799   8.289 -18.117  1.00 93.33           H  
ATOM   1064  HA  VAL A  93      20.266   8.729 -19.667  1.00 93.33           H  
ATOM   1065  HB  VAL A  93      18.746  11.013 -18.451  1.00 93.33           H  
ATOM   1066 HG11 VAL A  93      20.749  11.429 -19.875  1.00 93.33           H  
ATOM   1067 HG12 VAL A  93      19.984  10.538 -21.206  1.00 93.33           H  
ATOM   1068 HG13 VAL A  93      19.285  12.066 -20.621  1.00 93.33           H  
ATOM   1069 HG21 VAL A  93      17.195  11.058 -20.400  1.00 93.33           H  
ATOM   1070 HG22 VAL A  93      17.712   9.413 -20.826  1.00 93.33           H  
ATOM   1071 HG23 VAL A  93      16.860   9.726 -19.299  1.00 93.33           H  
ATOM   1072  N   LEU A  94      20.392   8.915 -16.483  1.00 23.52           N  
ATOM   1073  CA  LEU A  94      21.258   9.130 -15.318  1.00 23.52           C  
ATOM   1074  C   LEU A  94      22.365   8.059 -15.244  1.00 93.19           C  
ATOM   1075  O   LEU A  94      22.294   7.017 -15.891  1.00 93.19           O  
ATOM   1076  CB  LEU A  94      20.402   9.192 -14.034  1.00 93.19           C  
ATOM   1077  CG  LEU A  94      19.300  10.270 -14.010  1.00 93.19           C  
ATOM   1078  CD1 LEU A  94      18.440  10.100 -12.756  1.00 93.19           C  
ATOM   1079  CD2 LEU A  94      19.884  11.683 -14.004  1.00 93.19           C  
ATOM   1080  H   LEU A  94      19.629   8.258 -16.394  1.00 93.19           H  
ATOM   1081  HA  LEU A  94      21.762  10.090 -15.432  1.00 93.19           H  
ATOM   1082  HB2 LEU A  94      21.062   9.358 -13.183  1.00 93.19           H  
ATOM   1083  HB3 LEU A  94      19.923   8.224 -13.888  1.00 93.19           H  
ATOM   1084  HG  LEU A  94      18.652  10.158 -14.880  1.00 93.19           H  
ATOM   1085 HD11 LEU A  94      17.965   9.119 -12.765  1.00 93.19           H  
ATOM   1086 HD12 LEU A  94      19.050  10.200 -11.858  1.00 93.19           H  
ATOM   1087 HD13 LEU A  94      17.656  10.858 -12.743  1.00 93.19           H  
ATOM   1088 HD21 LEU A  94      19.076  12.412 -13.944  1.00 93.19           H  
ATOM   1089 HD22 LEU A  94      20.434  11.863 -14.927  1.00 93.19           H  
ATOM   1090 HD23 LEU A  94      20.548  11.817 -13.150  1.00 93.19           H  
ATOM   1091  N   ALA A  95      23.391   8.278 -14.419  1.00  3.21           N  
ATOM   1092  CA  ALA A  95      24.480   7.311 -14.240  1.00  3.21           C  
ATOM   1093  C   ALA A  95      23.987   5.934 -13.725  1.00 93.59           C  
ATOM   1094  O   ALA A  95      22.984   5.854 -13.010  1.00 93.59           O  
ATOM   1095  CB  ALA A  95      25.520   7.928 -13.295  1.00 93.59           C  
ATOM   1096  H   ALA A  95      23.428   9.152 -13.913  1.00 93.59           H  
ATOM   1097  HA  ALA A  95      24.949   7.153 -15.211  1.00 93.59           H  
ATOM   1098  HB1 ALA A  95      26.375   7.260 -13.196  1.00 93.59           H  
ATOM   1099  HB2 ALA A  95      25.868   8.879 -13.699  1.00 93.59           H  
ATOM   1100  HB3 ALA A  95      25.081   8.096 -12.312  1.00 93.59           H  
ATOM   1101  N   ARG A  96      24.732   4.846 -14.003  1.00  3.22           N  
ATOM   1102  CA  ARG A  96      24.399   3.478 -13.527  1.00  3.22           C  
ATOM   1103  C   ARG A  96      24.229   3.421 -12.002  1.00 89.93           C  
ATOM   1104  O   ARG A  96      23.282   2.808 -11.530  1.00 89.93           O  
ATOM   1105  CB  ARG A  96      25.430   2.445 -14.051  1.00 89.93           C  
ATOM   1106  CG  ARG A  96      25.140   0.979 -13.637  1.00 89.93           C  
ATOM   1107  CD  ARG A  96      26.102  -0.029 -14.309  1.00 89.93           C  
ATOM   1108  NE  ARG A  96      26.017  -1.400 -13.737  1.00 89.93           N  
ATOM   1109  CZ  ARG A  96      26.778  -2.449 -14.048  1.00 89.93           C  
ATOM   1110  NH1 ARG A  96      27.640  -2.416 -15.025  1.00 89.93           N  
ATOM   1111  NH2 ARG A  96      26.713  -3.572 -13.392  1.00 89.93           N1+
ATOM   1112  H   ARG A  96      25.521   4.962 -14.623  1.00 89.93           H  
ATOM   1113  HA  ARG A  96      23.425   3.209 -13.937  1.00 89.93           H  
ATOM   1114  HB2 ARG A  96      25.441   2.497 -15.139  1.00 89.93           H  
ATOM   1115  HB3 ARG A  96      26.422   2.718 -13.690  1.00 89.93           H  
ATOM   1116  HG2 ARG A  96      25.243   0.891 -12.556  1.00 89.93           H  
ATOM   1117  HG3 ARG A  96      24.116   0.721 -13.908  1.00 89.93           H  
ATOM   1118  HD2 ARG A  96      25.877  -0.066 -15.375  1.00 89.93           H  
ATOM   1119  HD3 ARG A  96      27.122   0.334 -14.184  1.00 89.93           H  
ATOM   1120  HE  ARG A  96      25.346  -1.564 -13.000  1.00 89.93           H  
ATOM   1121 HH11 ARG A  96      28.208  -3.236 -15.183  1.00 89.93           H  
ATOM   1122 HH12 ARG A  96      27.745  -1.580 -15.583  1.00 89.93           H  
ATOM   1123 HH21 ARG A  96      27.337  -4.351 -13.547  1.00 89.93           H  
ATOM   1124 HH22 ARG A  96      26.236  -3.699 -12.512  1.00 89.93           H  
ATOM   1125  N   GLY A  97      25.063   4.132 -11.237  1.00  3.23           N  
ATOM   1126  CA  GLY A  97      24.910   4.236  -9.777  1.00  3.23           C  
ATOM   1127  C   GLY A  97      23.590   4.884  -9.331  1.00 92.07           C  
ATOM   1128  O   GLY A  97      23.004   4.449  -8.345  1.00 92.07           O  
ATOM   1129  H   GLY A  97      25.831   4.614 -11.682  1.00 92.07           H  
ATOM   1130  HA2 GLY A  97      24.965   3.240  -9.336  1.00 92.07           H  
ATOM   1131  HA3 GLY A  97      25.729   4.832  -9.375  1.00 92.07           H  
ATOM   1132  N   LEU A  98      23.073   5.859 -10.090  1.00  3.24           N  
ATOM   1133  CA  LEU A  98      21.769   6.480  -9.827  1.00  3.24           C  
ATOM   1134  C   LEU A  98      20.598   5.550 -10.174  1.00 94.53           C  
ATOM   1135  O   LEU A  98      19.594   5.602  -9.475  1.00 94.53           O  
ATOM   1136  CB  LEU A  98      21.663   7.829 -10.570  1.00 94.53           C  
ATOM   1137  CG  LEU A  98      22.349   8.987  -9.822  1.00 94.53           C  
ATOM   1138  CD1 LEU A  98      22.617  10.155 -10.772  1.00 94.53           C  
ATOM   1139  CD2 LEU A  98      21.475   9.504  -8.676  1.00 94.53           C  
ATOM   1140  H   LEU A  98      23.539   6.102 -10.952  1.00 94.53           H  
ATOM   1141  HA  LEU A  98      21.686   6.667  -8.756  1.00 94.53           H  
ATOM   1142  HB2 LEU A  98      20.612   8.083 -10.706  1.00 94.53           H  
ATOM   1143  HB3 LEU A  98      22.101   7.725 -11.563  1.00 94.53           H  
ATOM   1144  HG  LEU A  98      23.305   8.647  -9.424  1.00 94.53           H  
ATOM   1145 HD11 LEU A  98      23.254   9.829 -11.594  1.00 94.53           H  
ATOM   1146 HD12 LEU A  98      23.129  10.951 -10.232  1.00 94.53           H  
ATOM   1147 HD13 LEU A  98      21.677  10.543 -11.163  1.00 94.53           H  
ATOM   1148 HD21 LEU A  98      21.289   8.710  -7.954  1.00 94.53           H  
ATOM   1149 HD22 LEU A  98      20.521   9.866  -9.059  1.00 94.53           H  
ATOM   1150 HD23 LEU A  98      21.985  10.320  -8.164  1.00 94.53           H  
ATOM   1151  N   CYS A  99      20.740   4.645 -11.163  1.00  3.25           N  
ATOM   1152  CA  CYS A  99      19.770   3.568 -11.449  1.00  3.25           C  
ATOM   1153  C   CYS A  99      19.662   2.625 -10.251  1.00 93.90           C  
ATOM   1154  O   CYS A  99      18.564   2.393  -9.743  1.00 93.90           O  
ATOM   1155  CB  CYS A  99      20.146   2.757 -12.719  1.00 93.90           C  
ATOM   1156  SG  CYS A  99      19.410   1.103 -12.928  1.00 93.90           S  
ATOM   1157  H   CYS A  99      21.625   4.636 -11.654  1.00 93.90           H  
ATOM   1158  HA  CYS A  99      18.782   4.004 -11.601  1.00 93.90           H  
ATOM   1159  HB2 CYS A  99      19.875   3.307 -13.610  1.00 93.90           H  
ATOM   1160  HB3 CYS A  99      21.220   2.616 -12.778  1.00 93.90           H  
ATOM   1161  N   LEU A 100      20.809   2.111  -9.787  1.00  3.26           N  
ATOM   1162  CA  LEU A 100      20.886   1.187  -8.652  1.00  3.26           C  
ATOM   1163  C   LEU A 100      20.305   1.820  -7.376  1.00 92.57           C  
ATOM   1164  O   LEU A 100      19.465   1.218  -6.711  1.00 92.57           O  
ATOM   1165  CB  LEU A 100      22.352   0.766  -8.436  1.00 92.57           C  
ATOM   1166  CG  LEU A 100      23.011  -0.003  -9.599  1.00 92.57           C  
ATOM   1167  CD1 LEU A 100      24.488  -0.249  -9.292  1.00 92.57           C  
ATOM   1168  CD2 LEU A 100      22.349  -1.346  -9.887  1.00 92.57           C  
ATOM   1169  H   LEU A 100      21.656   2.318 -10.297  1.00 92.57           H  
ATOM   1170  HA  LEU A 100      20.287   0.302  -8.868  1.00 92.57           H  
ATOM   1171  HB2 LEU A 100      22.389   0.142  -7.543  1.00 92.57           H  
ATOM   1172  HB3 LEU A 100      22.941   1.661  -8.235  1.00 92.57           H  
ATOM   1173  HG  LEU A 100      22.955   0.592 -10.511  1.00 92.57           H  
ATOM   1174 HD11 LEU A 100      24.993   0.700  -9.111  1.00 92.57           H  
ATOM   1175 HD12 LEU A 100      24.585  -0.880  -8.408  1.00 92.57           H  
ATOM   1176 HD13 LEU A 100      24.964  -0.752 -10.134  1.00 92.57           H  
ATOM   1177 HD21 LEU A 100      22.331  -1.958  -8.985  1.00 92.57           H  
ATOM   1178 HD22 LEU A 100      22.894  -1.880 -10.666  1.00 92.57           H  
ATOM   1179 HD23 LEU A 100      21.331  -1.183 -10.241  1.00 92.57           H  
ATOM   1180  N   LEU A 101      20.682   3.075  -7.089  1.00  3.27           N  
ATOM   1181  CA  LEU A 101      20.159   3.858  -5.972  1.00  3.27           C  
ATOM   1182  C   LEU A 101      18.644   4.096  -6.084  1.00 94.45           C  
ATOM   1183  O   LEU A 101      17.929   3.849  -5.114  1.00 94.45           O  
ATOM   1184  CB  LEU A 101      20.930   5.193  -5.878  1.00 94.45           C  
ATOM   1185  CG  LEU A 101      20.495   6.149  -4.741  1.00 94.45           C  
ATOM   1186  CD1 LEU A 101      20.582   5.499  -3.349  1.00 94.45           C  
ATOM   1187  CD2 LEU A 101      21.325   7.441  -4.786  1.00 94.45           C  
ATOM   1188  H   LEU A 101      21.383   3.510  -7.680  1.00 94.45           H  
ATOM   1189  HA  LEU A 101      20.339   3.278  -5.065  1.00 94.45           H  
ATOM   1190  HB2 LEU A 101      21.993   4.975  -5.768  1.00 94.45           H  
ATOM   1191  HB3 LEU A 101      20.833   5.720  -6.827  1.00 94.45           H  
ATOM   1192  HG  LEU A 101      19.457   6.443  -4.902  1.00 94.45           H  
ATOM   1193 HD11 LEU A 101      19.890   4.662  -3.247  1.00 94.45           H  
ATOM   1194 HD12 LEU A 101      21.587   5.131  -3.141  1.00 94.45           H  
ATOM   1195 HD13 LEU A 101      20.323   6.213  -2.566  1.00 94.45           H  
ATOM   1196 HD21 LEU A 101      21.003   8.143  -4.016  1.00 94.45           H  
ATOM   1197 HD22 LEU A 101      22.385   7.240  -4.630  1.00 94.45           H  
ATOM   1198 HD23 LEU A 101      21.220   7.944  -5.746  1.00 94.45           H  
ATOM   1199  N   TRP A 102      18.155   4.538  -7.256  1.00  3.28           N  
ATOM   1200  CA  TRP A 102      16.735   4.752  -7.548  1.00  3.28           C  
ATOM   1201  C   TRP A 102      15.927   3.477  -7.298  1.00 95.54           C  
ATOM   1202  O   TRP A 102      15.046   3.481  -6.446  1.00 95.54           O  
ATOM   1203  CB  TRP A 102      16.530   5.264  -8.993  1.00 95.54           C  
ATOM   1204  CG  TRP A 102      15.118   5.256  -9.516  1.00 95.54           C  
ATOM   1205  CD1 TRP A 102      14.049   5.840  -8.927  1.00 95.54           C  
ATOM   1206  CD2 TRP A 102      14.604   4.605 -10.717  1.00 95.54           C  
ATOM   1207  CE2 TRP A 102      13.193   4.805 -10.774  1.00 95.54           C  
ATOM   1208  CE3 TRP A 102      15.188   3.868 -11.773  1.00 95.54           C  
ATOM   1209  NE1 TRP A 102      12.918   5.599  -9.683  1.00 95.54           N  
ATOM   1210  CZ2 TRP A 102      12.401   4.267 -11.802  1.00 95.54           C  
ATOM   1211  CZ3 TRP A 102      14.412   3.388 -12.848  1.00 95.54           C  
ATOM   1212  CH2 TRP A 102      13.019   3.576 -12.858  1.00 95.54           C  
ATOM   1213  H   TRP A 102      18.808   4.727  -8.010  1.00 95.54           H  
ATOM   1214  HA  TRP A 102      16.362   5.513  -6.859  1.00 95.54           H  
ATOM   1215  HB2 TRP A 102      17.120   4.658  -9.679  1.00 95.54           H  
ATOM   1216  HB3 TRP A 102      16.918   6.278  -9.084  1.00 95.54           H  
ATOM   1217  HD1 TRP A 102      14.089   6.408  -8.008  1.00 95.54           H  
ATOM   1218  HE1 TRP A 102      12.008   6.015  -9.475  1.00 95.54           H  
ATOM   1219  HE3 TRP A 102      16.255   3.707 -11.776  1.00 95.54           H  
ATOM   1220  HZ2 TRP A 102      11.330   4.394 -11.793  1.00 95.54           H  
ATOM   1221  HZ3 TRP A 102      14.889   2.869 -13.665  1.00 95.54           H  
ATOM   1222  HH2 TRP A 102      12.424   3.193 -13.674  1.00 95.54           H  
ATOM   1223  N   THR A 103      16.266   2.393  -8.002  1.00  3.29           N  
ATOM   1224  CA  THR A 103      15.607   1.090  -7.915  1.00  3.29           C  
ATOM   1225  C   THR A 103      15.607   0.489  -6.495  1.00 93.16           C  
ATOM   1226  O   THR A 103      14.591  -0.062  -6.079  1.00 93.16           O  
ATOM   1227  CB  THR A 103      16.165   0.120  -8.986  1.00 93.16           C  
ATOM   1228  CG2 THR A 103      15.819   0.557 -10.408  1.00 93.16           C  
ATOM   1229  OG1 THR A 103      17.569  -0.071  -8.916  1.00 93.16           O  
ATOM   1230  H   THR A 103      17.051   2.475  -8.640  1.00 93.16           H  
ATOM   1231  HA  THR A 103      14.556   1.264  -8.158  1.00 93.16           H  
ATOM   1232  HB  THR A 103      15.704  -0.856  -8.822  1.00 93.16           H  
ATOM   1233  HG1 THR A 103      17.993   0.755  -9.138  1.00 93.16           H  
ATOM   1234 HG21 THR A 103      16.280   1.510 -10.657  1.00 93.16           H  
ATOM   1235 HG22 THR A 103      16.150  -0.180 -11.139  1.00 93.16           H  
ATOM   1236 HG23 THR A 103      14.744   0.684 -10.518  1.00 93.16           H  
ATOM   1237  N   ALA A 104      16.685   0.656  -5.716  1.00  3.30           N  
ATOM   1238  CA  ALA A 104      16.738   0.229  -4.318  1.00  3.30           C  
ATOM   1239  C   ALA A 104      15.853   1.110  -3.414  1.00 94.10           C  
ATOM   1240  O   ALA A 104      15.178   0.601  -2.522  1.00 94.10           O  
ATOM   1241  CB  ALA A 104      18.189   0.286  -3.836  1.00 94.10           C  
ATOM   1242  H   ALA A 104      17.519   1.067  -6.125  1.00 94.10           H  
ATOM   1243  HA  ALA A 104      16.393  -0.804  -4.249  1.00 94.10           H  
ATOM   1244  HB1 ALA A 104      18.266  -0.047  -2.800  1.00 94.10           H  
ATOM   1245  HB2 ALA A 104      18.814  -0.374  -4.434  1.00 94.10           H  
ATOM   1246  HB3 ALA A 104      18.602   1.294  -3.902  1.00 94.10           H  
ATOM   1247  N   PHE A 105      15.786   2.421  -3.669  1.00  3.31           N  
ATOM   1248  CA  PHE A 105      14.903   3.342  -2.948  1.00  3.31           C  
ATOM   1249  C   PHE A 105      13.421   3.097  -3.317  1.00 96.42           C  
ATOM   1250  O   PHE A 105      12.537   3.213  -2.464  1.00 96.42           O  
ATOM   1251  CB  PHE A 105      15.314   4.789  -3.290  1.00 96.42           C  
ATOM   1252  CG  PHE A 105      14.983   5.808  -2.217  1.00 96.42           C  
ATOM   1253  CD1 PHE A 105      15.963   6.168  -1.267  1.00 96.42           C  
ATOM   1254  CD2 PHE A 105      13.709   6.405  -2.166  1.00 96.42           C  
ATOM   1255  CE1 PHE A 105      15.671   7.125  -0.276  1.00 96.42           C  
ATOM   1256  CE2 PHE A 105      13.421   7.360  -1.173  1.00 96.42           C  
ATOM   1257  CZ  PHE A 105      14.397   7.721  -0.226  1.00 96.42           C  
ATOM   1258  H   PHE A 105      16.359   2.796  -4.420  1.00 96.42           H  
ATOM   1259  HA  PHE A 105      15.041   3.175  -1.878  1.00 96.42           H  
ATOM   1260  HB2 PHE A 105      14.884   5.108  -4.241  1.00 96.42           H  
ATOM   1261  HB3 PHE A 105      16.392   4.841  -3.431  1.00 96.42           H  
ATOM   1262  HD1 PHE A 105      16.945   5.716  -1.295  1.00 96.42           H  
ATOM   1263  HD2 PHE A 105      12.949   6.141  -2.888  1.00 96.42           H  
ATOM   1264  HE1 PHE A 105      16.425   7.401   0.447  1.00 96.42           H  
ATOM   1265  HE2 PHE A 105      12.453   7.830  -1.152  1.00 96.42           H  
ATOM   1266  HZ  PHE A 105      14.169   8.459   0.530  1.00 96.42           H  
ATOM   1267  N   ASP A 106      13.173   2.709  -4.577  1.00  3.32           N  
ATOM   1268  CA  ASP A 106      11.905   2.282  -5.163  1.00  3.32           C  
ATOM   1269  C   ASP A 106      11.305   1.100  -4.380  1.00 95.89           C  
ATOM   1270  O   ASP A 106      10.245   1.258  -3.768  1.00 95.89           O  
ATOM   1271  CB  ASP A 106      12.110   1.993  -6.678  1.00 95.89           C  
ATOM   1272  CG  ASP A 106      10.871   2.056  -7.566  1.00 95.89           C  
ATOM   1273  OD1 ASP A 106       9.750   2.081  -7.020  1.00 95.89           O  
ATOM   1274  OD2 ASP A 106      11.059   2.096  -8.800  1.00 95.89           O1-
ATOM   1275  H   ASP A 106      13.967   2.735  -5.214  1.00 95.89           H  
ATOM   1276  HA  ASP A 106      11.223   3.128  -5.061  1.00 95.89           H  
ATOM   1277  HB2 ASP A 106      12.797   2.722  -7.105  1.00 95.89           H  
ATOM   1278  HB3 ASP A 106      12.547   1.011  -6.836  1.00 95.89           H  
ATOM   1279  N   VAL A 107      12.005  -0.052  -4.315  1.00  3.33           N  
ATOM   1280  CA  VAL A 107      11.587  -1.198  -3.491  1.00  3.33           C  
ATOM   1281  C   VAL A 107      11.457  -0.829  -2.003  1.00 94.41           C  
ATOM   1282  O   VAL A 107      10.485  -1.253  -1.382  1.00 94.41           O  
ATOM   1283  CB  VAL A 107      12.425  -2.499  -3.721  1.00 94.41           C  
ATOM   1284  CG1 VAL A 107      13.930  -2.318  -3.917  1.00 94.41           C  
ATOM   1285  CG2 VAL A 107      12.156  -3.619  -2.689  1.00 94.41           C  
ATOM   1286  H   VAL A 107      12.877  -0.111  -4.833  1.00 94.41           H  
ATOM   1287  HA  VAL A 107      10.572  -1.442  -3.814  1.00 94.41           H  
ATOM   1288  HB  VAL A 107      12.077  -2.897  -4.669  1.00 94.41           H  
ATOM   1289 HG11 VAL A 107      14.313  -1.518  -3.299  1.00 94.41           H  
ATOM   1290 HG12 VAL A 107      14.152  -2.098  -4.957  1.00 94.41           H  
ATOM   1291 HG13 VAL A 107      14.488  -3.225  -3.683  1.00 94.41           H  
ATOM   1292 HG21 VAL A 107      11.088  -3.806  -2.589  1.00 94.41           H  
ATOM   1293 HG22 VAL A 107      12.531  -3.388  -1.695  1.00 94.41           H  
ATOM   1294 HG23 VAL A 107      12.618  -4.558  -2.996  1.00 94.41           H  
ATOM   1295  N   MET A 108      12.374  -0.026  -1.437  1.00  3.34           N  
ATOM   1296  CA  MET A 108      12.351   0.395  -0.033  1.00  3.34           C  
ATOM   1297  C   MET A 108      11.040   1.108   0.339  1.00 96.70           C  
ATOM   1298  O   MET A 108      10.367   0.703   1.287  1.00 96.70           O  
ATOM   1299  CB  MET A 108      13.550   1.314   0.277  1.00 96.70           C  
ATOM   1300  CG  MET A 108      13.672   1.687   1.765  1.00 96.70           C  
ATOM   1301  SD  MET A 108      14.984   2.877   2.131  1.00 96.70           S  
ATOM   1302  CE  MET A 108      14.241   4.385   1.445  1.00 96.70           C  
ATOM   1303  H   MET A 108      13.155   0.283  -2.008  1.00 96.70           H  
ATOM   1304  HA  MET A 108      12.436  -0.506   0.578  1.00 96.70           H  
ATOM   1305  HB2 MET A 108      14.477   0.835  -0.034  1.00 96.70           H  
ATOM   1306  HB3 MET A 108      13.477   2.222  -0.316  1.00 96.70           H  
ATOM   1307  HG2 MET A 108      12.746   2.113   2.153  1.00 96.70           H  
ATOM   1308  HG3 MET A 108      13.850   0.786   2.347  1.00 96.70           H  
ATOM   1309  HE1 MET A 108      13.249   4.555   1.861  1.00 96.70           H  
ATOM   1310  HE2 MET A 108      14.155   4.325   0.360  1.00 96.70           H  
ATOM   1311  HE3 MET A 108      14.863   5.246   1.688  1.00 96.70           H  
ATOM   1312  N   CYS A 109      10.673   2.158  -0.404  1.00  3.35           N  
ATOM   1313  CA  CYS A 109       9.502   2.978  -0.094  1.00  3.35           C  
ATOM   1314  C   CYS A 109       8.199   2.207  -0.329  1.00 97.53           C  
ATOM   1315  O   CYS A 109       7.270   2.307   0.472  1.00 97.53           O  
ATOM   1316  CB  CYS A 109       9.502   4.249  -0.956  1.00 97.53           C  
ATOM   1317  SG  CYS A 109      10.876   5.299  -0.430  1.00 97.53           S  
ATOM   1318  H   CYS A 109      11.256   2.421  -1.196  1.00 97.53           H  
ATOM   1319  HA  CYS A 109       9.531   3.261   0.961  1.00 97.53           H  
ATOM   1320  HB2 CYS A 109       8.579   4.809  -0.803  1.00 97.53           H  
ATOM   1321  HB3 CYS A 109       9.580   4.025  -2.022  1.00 97.53           H  
ATOM   1322  HG  CYS A 109      11.833   4.558  -1.010  1.00 97.53           H  
ATOM   1323  N   CYS A 110       8.155   1.378  -1.378  1.00  3.36           N  
ATOM   1324  CA  CYS A 110       6.992   0.554  -1.683  1.00  3.36           C  
ATOM   1325  C   CYS A 110       6.853  -0.592  -0.656  1.00 96.02           C  
ATOM   1326  O   CYS A 110       5.749  -0.833  -0.166  1.00 96.02           O  
ATOM   1327  CB  CYS A 110       7.097   0.023  -3.121  1.00 96.02           C  
ATOM   1328  SG  CYS A 110       7.209   1.407  -4.300  1.00 96.02           S  
ATOM   1329  H   CYS A 110       8.948   1.327  -2.008  1.00 96.02           H  
ATOM   1330  HA  CYS A 110       6.095   1.175  -1.618  1.00 96.02           H  
ATOM   1331  HB2 CYS A 110       7.939  -0.659  -3.256  1.00 96.02           H  
ATOM   1332  HB3 CYS A 110       6.188  -0.519  -3.359  1.00 96.02           H  
ATOM   1333  HG  CYS A 110       8.532   1.595  -4.156  1.00 96.02           H  
ATOM   1334  N   SER A 111       7.962  -1.211  -0.216  1.00  3.37           N  
ATOM   1335  CA  SER A 111       7.984  -2.249   0.828  1.00  3.37           C  
ATOM   1336  C   SER A 111       7.521  -1.686   2.177  1.00 96.62           C  
ATOM   1337  O   SER A 111       6.735  -2.324   2.875  1.00 96.62           O  
ATOM   1338  CB  SER A 111       9.402  -2.837   1.010  1.00 96.62           C  
ATOM   1339  OG  SER A 111       9.837  -3.579  -0.112  1.00 96.62           O  
ATOM   1340  H   SER A 111       8.853  -0.979  -0.649  1.00 96.62           H  
ATOM   1341  HA  SER A 111       7.294  -3.048   0.562  1.00 96.62           H  
ATOM   1342  HB2 SER A 111       9.419  -3.506   1.873  1.00 96.62           H  
ATOM   1343  HB3 SER A 111      10.129  -2.050   1.209  1.00 96.62           H  
ATOM   1344  HG  SER A 111      10.008  -2.942  -0.804  1.00 96.62           H  
ATOM   1345  N   ALA A 112       7.948  -0.460   2.518  1.00  3.38           N  
ATOM   1346  CA  ALA A 112       7.492   0.252   3.705  1.00  3.38           C  
ATOM   1347  C   ALA A 112       5.970   0.477   3.677  1.00 97.73           C  
ATOM   1348  O   ALA A 112       5.320   0.284   4.699  1.00 97.73           O  
ATOM   1349  CB  ALA A 112       8.249   1.581   3.838  1.00 97.73           C  
ATOM   1350  H   ALA A 112       8.604   0.012   1.904  1.00 97.73           H  
ATOM   1351  HA  ALA A 112       7.724  -0.363   4.577  1.00 97.73           H  
ATOM   1352  HB1 ALA A 112       8.081   2.234   2.983  1.00 97.73           H  
ATOM   1353  HB2 ALA A 112       7.937   2.122   4.733  1.00 97.73           H  
ATOM   1354  HB3 ALA A 112       9.324   1.415   3.921  1.00 97.73           H  
ATOM   1355  N   SER A 113       5.388   0.822   2.519  1.00  3.39           N  
ATOM   1356  CA  SER A 113       3.948   1.042   2.360  1.00  3.39           C  
ATOM   1357  C   SER A 113       3.091  -0.205   2.692  1.00 97.27           C  
ATOM   1358  O   SER A 113       2.148  -0.085   3.478  1.00 97.27           O  
ATOM   1359  CB  SER A 113       3.652   1.676   0.977  1.00 97.27           C  
ATOM   1360  OG  SER A 113       3.604   0.765  -0.106  1.00 97.27           O  
ATOM   1361  H   SER A 113       5.979   0.985   1.712  1.00 97.27           H  
ATOM   1362  HA  SER A 113       3.687   1.797   3.103  1.00 97.27           H  
ATOM   1363  HB2 SER A 113       4.379   2.458   0.752  1.00 97.27           H  
ATOM   1364  HB3 SER A 113       2.684   2.177   1.019  1.00 97.27           H  
ATOM   1365  HG  SER A 113       4.418   0.263  -0.142  1.00 97.27           H  
ATOM   1366  N   ILE A 114       3.441  -1.410   2.197  1.00  3.40           N  
ATOM   1367  CA  ILE A 114       2.674  -2.623   2.519  1.00  3.40           C  
ATOM   1368  C   ILE A 114       2.962  -3.090   3.954  1.00 97.25           C  
ATOM   1369  O   ILE A 114       2.054  -3.587   4.617  1.00 97.25           O  
ATOM   1370  CB  ILE A 114       2.919  -3.790   1.519  1.00 97.25           C  
ATOM   1371  CG1 ILE A 114       1.818  -4.867   1.681  1.00 97.25           C  
ATOM   1372  CG2 ILE A 114       4.319  -4.428   1.604  1.00 97.25           C  
ATOM   1373  CD1 ILE A 114       1.709  -5.882   0.540  1.00 97.25           C  
ATOM   1374  H   ILE A 114       4.231  -1.471   1.567  1.00 97.25           H  
ATOM   1375  HA  ILE A 114       1.617  -2.357   2.457  1.00 97.25           H  
ATOM   1376  HB  ILE A 114       2.812  -3.377   0.519  1.00 97.25           H  
ATOM   1377 HG12 ILE A 114       0.846  -4.377   1.763  1.00 97.25           H  
ATOM   1378 HG13 ILE A 114       1.960  -5.408   2.616  1.00 97.25           H  
ATOM   1379 HG21 ILE A 114       5.105  -3.686   1.488  1.00 97.25           H  
ATOM   1380 HG22 ILE A 114       4.490  -4.957   2.541  1.00 97.25           H  
ATOM   1381 HG23 ILE A 114       4.446  -5.155   0.806  1.00 97.25           H  
ATOM   1382 HD11 ILE A 114       2.622  -6.459   0.405  1.00 97.25           H  
ATOM   1383 HD12 ILE A 114       0.905  -6.585   0.749  1.00 97.25           H  
ATOM   1384 HD13 ILE A 114       1.469  -5.397  -0.402  1.00 97.25           H  
ATOM   1385  N   LEU A 115       4.190  -2.916   4.464  1.00  3.41           N  
ATOM   1386  CA  LEU A 115       4.519  -3.245   5.849  1.00  3.41           C  
ATOM   1387  C   LEU A 115       3.763  -2.322   6.820  1.00 97.52           C  
ATOM   1388  O   LEU A 115       3.254  -2.802   7.832  1.00 97.52           O  
ATOM   1389  CB  LEU A 115       6.041  -3.176   6.085  1.00 97.52           C  
ATOM   1390  CG  LEU A 115       6.850  -4.304   5.401  1.00 97.52           C  
ATOM   1391  CD1 LEU A 115       8.351  -3.983   5.437  1.00 97.52           C  
ATOM   1392  CD2 LEU A 115       6.594  -5.686   6.025  1.00 97.52           C  
ATOM   1393  H   LEU A 115       4.919  -2.533   3.870  1.00 97.52           H  
ATOM   1394  HA  LEU A 115       4.175  -4.259   6.052  1.00 97.52           H  
ATOM   1395  HB2 LEU A 115       6.239  -3.215   7.157  1.00 97.52           H  
ATOM   1396  HB3 LEU A 115       6.405  -2.202   5.752  1.00 97.52           H  
ATOM   1397  HG  LEU A 115       6.555  -4.364   4.353  1.00 97.52           H  
ATOM   1398 HD11 LEU A 115       8.729  -3.940   6.459  1.00 97.52           H  
ATOM   1399 HD12 LEU A 115       8.542  -3.018   4.974  1.00 97.52           H  
ATOM   1400 HD13 LEU A 115       8.933  -4.729   4.895  1.00 97.52           H  
ATOM   1401 HD21 LEU A 115       6.816  -5.691   7.092  1.00 97.52           H  
ATOM   1402 HD22 LEU A 115       7.219  -6.447   5.555  1.00 97.52           H  
ATOM   1403 HD23 LEU A 115       5.561  -6.007   5.895  1.00 97.52           H  
ATOM   1404  N   ASN A 116       3.578  -1.040   6.468  1.00  3.42           N  
ATOM   1405  CA  ASN A 116       2.686  -0.137   7.200  1.00  3.42           C  
ATOM   1406  C   ASN A 116       1.211  -0.570   7.087  1.00 97.62           C  
ATOM   1407  O   ASN A 116       0.512  -0.595   8.101  1.00 97.62           O  
ATOM   1408  CB  ASN A 116       2.889   1.309   6.716  1.00 97.62           C  
ATOM   1409  CG  ASN A 116       4.156   1.952   7.253  1.00 97.62           C  
ATOM   1410  ND2 ASN A 116       4.939   2.584   6.411  1.00 97.62           N  
ATOM   1411  OD1 ASN A 116       4.416   1.958   8.449  1.00 97.62           O  
ATOM   1412  H   ASN A 116       4.081  -0.679   5.669  1.00 97.62           H  
ATOM   1413  HA  ASN A 116       2.941  -0.181   8.258  1.00 97.62           H  
ATOM   1414  HB2 ASN A 116       2.886   1.343   5.626  1.00 97.62           H  
ATOM   1415  HB3 ASN A 116       2.060   1.919   7.073  1.00 97.62           H  
ATOM   1416 HD21 ASN A 116       4.770   2.521   5.417  1.00 97.62           H  
ATOM   1417 HD22 ASN A 116       5.774   3.044   6.746  1.00 97.62           H  
ATOM   1418  N   LEU A 117       0.704  -0.980   5.917  1.00  3.43           N  
ATOM   1419  CA  LEU A 117      -0.660  -1.524   5.829  1.00  3.43           C  
ATOM   1420  C   LEU A 117      -0.828  -2.868   6.563  1.00 96.74           C  
ATOM   1421  O   LEU A 117      -1.896  -3.116   7.128  1.00 96.74           O  
ATOM   1422  CB  LEU A 117      -1.133  -1.606   4.368  1.00 96.74           C  
ATOM   1423  CG  LEU A 117      -1.658  -0.245   3.857  1.00 96.74           C  
ATOM   1424  CD1 LEU A 117      -1.632  -0.192   2.331  1.00 96.74           C  
ATOM   1425  CD2 LEU A 117      -3.071   0.089   4.376  1.00 96.74           C  
ATOM   1426  H   LEU A 117       1.270  -0.914   5.076  1.00 96.74           H  
ATOM   1427  HA  LEU A 117      -1.324  -0.841   6.355  1.00 96.74           H  
ATOM   1428  HB2 LEU A 117      -1.923  -2.351   4.258  1.00 96.74           H  
ATOM   1429  HB3 LEU A 117      -0.311  -1.962   3.746  1.00 96.74           H  
ATOM   1430  HG  LEU A 117      -0.979   0.535   4.207  1.00 96.74           H  
ATOM   1431 HD11 LEU A 117      -1.973   0.776   1.960  1.00 96.74           H  
ATOM   1432 HD12 LEU A 117      -0.613  -0.340   1.971  1.00 96.74           H  
ATOM   1433 HD13 LEU A 117      -2.263  -0.964   1.889  1.00 96.74           H  
ATOM   1434 HD21 LEU A 117      -3.116   0.128   5.464  1.00 96.74           H  
ATOM   1435 HD22 LEU A 117      -3.806  -0.644   4.045  1.00 96.74           H  
ATOM   1436 HD23 LEU A 117      -3.398   1.064   4.012  1.00 96.74           H  
ATOM   1437  N   CYS A 118       0.227  -3.693   6.657  1.00  3.44           N  
ATOM   1438  CA  CYS A 118       0.233  -4.878   7.515  1.00  3.44           C  
ATOM   1439  C   CYS A 118       0.143  -4.507   9.007  1.00 97.40           C  
ATOM   1440  O   CYS A 118      -0.675  -5.081   9.731  1.00 97.40           O  
ATOM   1441  CB  CYS A 118       1.466  -5.725   7.167  1.00 97.40           C  
ATOM   1442  SG  CYS A 118       1.399  -7.311   8.049  1.00 97.40           S  
ATOM   1443  H   CYS A 118       1.036  -3.512   6.079  1.00 97.40           H  
ATOM   1444  HA  CYS A 118      -0.654  -5.472   7.290  1.00 97.40           H  
ATOM   1445  HB2 CYS A 118       1.478  -5.918   6.094  1.00 97.40           H  
ATOM   1446  HB3 CYS A 118       2.380  -5.193   7.429  1.00 97.40           H  
ATOM   1447  HG  CYS A 118       1.694  -6.831   9.260  1.00 97.40           H  
ATOM   1448  N   LEU A 119       0.896  -3.500   9.465  1.00  3.45           N  
ATOM   1449  CA  LEU A 119       0.806  -2.975  10.835  1.00  3.45           C  
ATOM   1450  C   LEU A 119      -0.575  -2.372  11.145  1.00 97.20           C  
ATOM   1451  O   LEU A 119      -1.119  -2.630  12.219  1.00 97.20           O  
ATOM   1452  CB  LEU A 119       1.923  -1.941  11.078  1.00 97.20           C  
ATOM   1453  CG  LEU A 119       3.344  -2.525  11.193  1.00 97.20           C  
ATOM   1454  CD1 LEU A 119       4.359  -1.385  11.268  1.00 97.20           C  
ATOM   1455  CD2 LEU A 119       3.510  -3.389  12.448  1.00 97.20           C  
ATOM   1456  H   LEU A 119       1.564  -3.082   8.833  1.00 97.20           H  
ATOM   1457  HA  LEU A 119       0.934  -3.804  11.531  1.00 97.20           H  
ATOM   1458  HB2 LEU A 119       1.906  -1.210  10.269  1.00 97.20           H  
ATOM   1459  HB3 LEU A 119       1.702  -1.407  12.002  1.00 97.20           H  
ATOM   1460  HG  LEU A 119       3.570  -3.137  10.320  1.00 97.20           H  
ATOM   1461 HD11 LEU A 119       5.365  -1.794  11.366  1.00 97.20           H  
ATOM   1462 HD12 LEU A 119       4.155  -0.743  12.125  1.00 97.20           H  
ATOM   1463 HD13 LEU A 119       4.319  -0.794  10.353  1.00 97.20           H  
ATOM   1464 HD21 LEU A 119       4.551  -3.700  12.537  1.00 97.20           H  
ATOM   1465 HD22 LEU A 119       3.225  -2.820  13.333  1.00 97.20           H  
ATOM   1466 HD23 LEU A 119       2.895  -4.285  12.370  1.00 97.20           H  
ATOM   1467  N   ILE A 120      -1.189  -1.639  10.208  1.00  3.46           N  
ATOM   1468  CA  ILE A 120      -2.555  -1.101  10.360  1.00  3.46           C  
ATOM   1469  C   ILE A 120      -3.582  -2.240  10.455  1.00 96.37           C  
ATOM   1470  O   ILE A 120      -4.496  -2.178  11.280  1.00 96.37           O  
ATOM   1471  CB  ILE A 120      -2.896  -0.119   9.210  1.00 96.37           C  
ATOM   1472  CG1 ILE A 120      -1.995   1.135   9.260  1.00 96.37           C  
ATOM   1473  CG2 ILE A 120      -4.366   0.344   9.287  1.00 96.37           C  
ATOM   1474  CD1 ILE A 120      -1.931   1.917   7.942  1.00 96.37           C  
ATOM   1475  H   ILE A 120      -0.676  -1.433   9.363  1.00 96.37           H  
ATOM   1476  HA  ILE A 120      -2.602  -0.550  11.300  1.00 96.37           H  
ATOM   1477  HB  ILE A 120      -2.739  -0.634   8.262  1.00 96.37           H  
ATOM   1478 HG12 ILE A 120      -0.975   0.839   9.505  1.00 96.37           H  
ATOM   1479 HG13 ILE A 120      -2.340   1.800  10.052  1.00 96.37           H  
ATOM   1480 HG21 ILE A 120      -5.039  -0.511   9.216  1.00 96.37           H  
ATOM   1481 HG22 ILE A 120      -4.593   1.014   8.458  1.00 96.37           H  
ATOM   1482 HG23 ILE A 120      -4.543   0.857  10.232  1.00 96.37           H  
ATOM   1483 HD11 ILE A 120      -1.546   1.275   7.150  1.00 96.37           H  
ATOM   1484 HD12 ILE A 120      -2.918   2.285   7.661  1.00 96.37           H  
ATOM   1485 HD13 ILE A 120      -1.259   2.767   8.060  1.00 96.37           H  
ATOM   1486  N   SER A 121      -3.443  -3.298   9.651  1.00  3.47           N  
ATOM   1487  CA  SER A 121      -4.330  -4.465   9.736  1.00  3.47           C  
ATOM   1488  C   SER A 121      -4.164  -5.211  11.068  1.00 96.39           C  
ATOM   1489  O   SER A 121      -5.152  -5.586  11.705  1.00 96.39           O  
ATOM   1490  CB  SER A 121      -4.099  -5.395   8.541  1.00 96.39           C  
ATOM   1491  OG  SER A 121      -5.184  -6.293   8.431  1.00 96.39           O  
ATOM   1492  H   SER A 121      -2.707  -3.290   8.959  1.00 96.39           H  
ATOM   1493  HA  SER A 121      -5.360  -4.111   9.695  1.00 96.39           H  
ATOM   1494  HB2 SER A 121      -4.040  -4.806   7.626  1.00 96.39           H  
ATOM   1495  HB3 SER A 121      -3.166  -5.944   8.670  1.00 96.39           H  
ATOM   1496  HG  SER A 121      -4.822  -7.182   8.399  1.00 96.39           H  
ATOM   1497  N   LEU A 122      -2.927  -5.350  11.556  1.00  3.48           N  
ATOM   1498  CA  LEU A 122      -2.629  -5.986  12.839  1.00  3.48           C  
ATOM   1499  C   LEU A 122      -3.137  -5.167  14.042  1.00 96.60           C  
ATOM   1500  O   LEU A 122      -3.734  -5.750  14.948  1.00 96.60           O  
ATOM   1501  CB  LEU A 122      -1.118  -6.271  12.900  1.00 96.60           C  
ATOM   1502  CG  LEU A 122      -0.691  -7.148  14.090  1.00 96.60           C  
ATOM   1503  CD1 LEU A 122      -1.278  -8.561  14.018  1.00 96.60           C  
ATOM   1504  CD2 LEU A 122       0.831  -7.267  14.122  1.00 96.60           C  
ATOM   1505  H   LEU A 122      -2.151  -5.039  10.989  1.00 96.60           H  
ATOM   1506  HA  LEU A 122      -3.162  -6.937  12.851  1.00 96.60           H  
ATOM   1507  HB2 LEU A 122      -0.816  -6.769  11.979  1.00 96.60           H  
ATOM   1508  HB3 LEU A 122      -0.589  -5.320  12.953  1.00 96.60           H  
ATOM   1509  HG  LEU A 122      -1.013  -6.678  15.020  1.00 96.60           H  
ATOM   1510 HD11 LEU A 122      -1.014  -9.024  13.068  1.00 96.60           H  
ATOM   1511 HD12 LEU A 122      -2.363  -8.517  14.117  1.00 96.60           H  
ATOM   1512 HD13 LEU A 122      -0.881  -9.165  14.835  1.00 96.60           H  
ATOM   1513 HD21 LEU A 122       1.190  -7.742  13.209  1.00 96.60           H  
ATOM   1514 HD22 LEU A 122       1.276  -6.275  14.201  1.00 96.60           H  
ATOM   1515 HD23 LEU A 122       1.143  -7.859  14.982  1.00 96.60           H  
ATOM   1516  N   ASP A 123      -2.988  -3.835  14.030  1.00  3.49           N  
ATOM   1517  CA  ASP A 123      -3.599  -2.910  15.004  1.00  3.49           C  
ATOM   1518  C   ASP A 123      -5.106  -3.163  15.118  1.00 96.15           C  
ATOM   1519  O   ASP A 123      -5.626  -3.419  16.210  1.00 96.15           O  
ATOM   1520  CB  ASP A 123      -3.312  -1.449  14.580  1.00 96.15           C  
ATOM   1521  CG  ASP A 123      -4.206  -0.389  15.252  1.00 96.15           C  
ATOM   1522  OD1 ASP A 123      -3.722   0.383  16.115  1.00 96.15           O  
ATOM   1523  OD2 ASP A 123      -5.401  -0.278  14.890  1.00 96.15           O1-
ATOM   1524  H   ASP A 123      -2.445  -3.430  13.281  1.00 96.15           H  
ATOM   1525  HA  ASP A 123      -3.161  -3.081  15.987  1.00 96.15           H  
ATOM   1526  HB2 ASP A 123      -3.452  -1.357  13.503  1.00 96.15           H  
ATOM   1527  HB3 ASP A 123      -2.265  -1.229  14.791  1.00 96.15           H  
ATOM   1528  N   ARG A 124      -5.808  -3.163  13.978  1.00  3.50           N  
ATOM   1529  CA  ARG A 124      -7.265  -3.331  13.939  1.00  3.50           C  
ATOM   1530  C   ARG A 124      -7.688  -4.726  14.386  1.00 94.91           C  
ATOM   1531  O   ARG A 124      -8.685  -4.849  15.098  1.00 94.91           O  
ATOM   1532  CB  ARG A 124      -7.787  -2.978  12.535  1.00 94.91           C  
ATOM   1533  CG  ARG A 124      -7.591  -1.496  12.164  1.00 94.91           C  
ATOM   1534  CD  ARG A 124      -8.424  -0.550  13.033  1.00 94.91           C  
ATOM   1535  NE  ARG A 124      -8.172   0.863  12.679  1.00 94.91           N  
ATOM   1536  CZ  ARG A 124      -7.689   1.795  13.485  1.00 94.91           C  
ATOM   1537  NH1 ARG A 124      -7.330   1.545  14.706  1.00 94.91           N  
ATOM   1538  NH2 ARG A 124      -7.552   3.023  13.065  1.00 94.91           N1+
ATOM   1539  H   ARG A 124      -5.307  -2.966  13.124  1.00 94.91           H  
ATOM   1540  HA  ARG A 124      -7.699  -2.659  14.679  1.00 94.91           H  
ATOM   1541  HB2 ARG A 124      -7.265  -3.591  11.800  1.00 94.91           H  
ATOM   1542  HB3 ARG A 124      -8.850  -3.215  12.478  1.00 94.91           H  
ATOM   1543  HG2 ARG A 124      -7.874  -1.358  11.120  1.00 94.91           H  
ATOM   1544  HG3 ARG A 124      -6.542  -1.221  12.272  1.00 94.91           H  
ATOM   1545  HD2 ARG A 124      -9.481  -0.777  12.888  1.00 94.91           H  
ATOM   1546  HD3 ARG A 124      -8.183  -0.725  14.082  1.00 94.91           H  
ATOM   1547  HE  ARG A 124      -8.311   1.118  11.712  1.00 94.91           H  
ATOM   1548 HH11 ARG A 124      -6.933   0.626  14.837  1.00 94.91           H  
ATOM   1549 HH12 ARG A 124      -6.795   2.216  15.239  1.00 94.91           H  
ATOM   1550 HH21 ARG A 124      -7.663   3.237  12.084  1.00 94.91           H  
ATOM   1551 HH22 ARG A 124      -7.101   3.690  13.675  1.00 94.91           H  
ATOM   1552  N   TYR A 125      -6.924  -5.761  14.039  1.00  3.51           N  
ATOM   1553  CA  TYR A 125      -7.180  -7.127  14.490  1.00  3.51           C  
ATOM   1554  C   TYR A 125      -7.025  -7.271  16.012  1.00 95.56           C  
ATOM   1555  O   TYR A 125      -7.944  -7.756  16.676  1.00 95.56           O  
ATOM   1556  CB  TYR A 125      -6.268  -8.101  13.729  1.00 95.56           C  
ATOM   1557  CG  TYR A 125      -6.386  -9.536  14.207  1.00 95.56           C  
ATOM   1558  CD1 TYR A 125      -5.253 -10.209  14.705  1.00 95.56           C  
ATOM   1559  CD2 TYR A 125      -7.639 -10.179  14.203  1.00 95.56           C  
ATOM   1560  CE1 TYR A 125      -5.366 -11.530  15.182  1.00 95.56           C  
ATOM   1561  CE2 TYR A 125      -7.762 -11.486  14.710  1.00 95.56           C  
ATOM   1562  CZ  TYR A 125      -6.623 -12.171  15.179  1.00 95.56           C  
ATOM   1563  OH  TYR A 125      -6.747 -13.448  15.629  1.00 95.56           O  
ATOM   1564  H   TYR A 125      -6.135  -5.588  13.433  1.00 95.56           H  
ATOM   1565  HA  TYR A 125      -8.214  -7.376  14.255  1.00 95.56           H  
ATOM   1566  HB2 TYR A 125      -5.235  -7.773  13.837  1.00 95.56           H  
ATOM   1567  HB3 TYR A 125      -6.515  -8.067  12.668  1.00 95.56           H  
ATOM   1568  HD1 TYR A 125      -4.294  -9.713  14.720  1.00 95.56           H  
ATOM   1569  HD2 TYR A 125      -8.512  -9.660  13.836  1.00 95.56           H  
ATOM   1570  HE1 TYR A 125      -4.490 -12.044  15.549  1.00 95.56           H  
ATOM   1571  HE2 TYR A 125      -8.726 -11.971  14.754  1.00 95.56           H  
ATOM   1572  HH  TYR A 125      -5.906 -13.789  15.943  1.00 95.56           H  
ATOM   1573  N   LEU A 126      -5.914  -6.803  16.587  1.00  3.52           N  
ATOM   1574  CA  LEU A 126      -5.638  -6.918  18.024  1.00  3.52           C  
ATOM   1575  C   LEU A 126      -6.597  -6.074  18.880  1.00 95.56           C  
ATOM   1576  O   LEU A 126      -7.025  -6.527  19.949  1.00 95.56           O  
ATOM   1577  CB  LEU A 126      -4.177  -6.518  18.289  1.00 95.56           C  
ATOM   1578  CG  LEU A 126      -3.122  -7.480  17.709  1.00 95.56           C  
ATOM   1579  CD1 LEU A 126      -1.731  -6.882  17.921  1.00 95.56           C  
ATOM   1580  CD2 LEU A 126      -3.161  -8.854  18.383  1.00 95.56           C  
ATOM   1581  H   LEU A 126      -5.215  -6.371  15.999  1.00 95.56           H  
ATOM   1582  HA  LEU A 126      -5.786  -7.955  18.325  1.00 95.56           H  
ATOM   1583  HB2 LEU A 126      -4.014  -5.523  17.876  1.00 95.56           H  
ATOM   1584  HB3 LEU A 126      -4.028  -6.461  19.367  1.00 95.56           H  
ATOM   1585  HG  LEU A 126      -3.283  -7.619  16.640  1.00 95.56           H  
ATOM   1586 HD11 LEU A 126      -1.671  -5.921  17.412  1.00 95.56           H  
ATOM   1587 HD12 LEU A 126      -0.977  -7.543  17.493  1.00 95.56           H  
ATOM   1588 HD13 LEU A 126      -1.533  -6.742  18.984  1.00 95.56           H  
ATOM   1589 HD21 LEU A 126      -2.346  -9.468  17.998  1.00 95.56           H  
ATOM   1590 HD22 LEU A 126      -3.054  -8.749  19.462  1.00 95.56           H  
ATOM   1591 HD23 LEU A 126      -4.100  -9.357  18.152  1.00 95.56           H  
ATOM   1592  N   LEU A 127      -6.976  -4.889  18.391  1.00  3.53           N  
ATOM   1593  CA  LEU A 127      -7.951  -3.997  19.022  1.00  3.53           C  
ATOM   1594  C   LEU A 127      -9.363  -4.604  19.048  1.00 93.89           C  
ATOM   1595  O   LEU A 127     -10.075  -4.419  20.033  1.00 93.89           O  
ATOM   1596  CB  LEU A 127      -7.881  -2.641  18.291  1.00 93.89           C  
ATOM   1597  CG  LEU A 127      -8.737  -1.509  18.894  1.00 93.89           C  
ATOM   1598  CD1 LEU A 127      -8.108  -0.151  18.572  1.00 93.89           C  
ATOM   1599  CD2 LEU A 127     -10.160  -1.464  18.323  1.00 93.89           C  
ATOM   1600  H   LEU A 127      -6.523  -4.563  17.549  1.00 93.89           H  
ATOM   1601  HA  LEU A 127      -7.648  -3.844  20.058  1.00 93.89           H  
ATOM   1602  HB2 LEU A 127      -8.145  -2.776  17.242  1.00 93.89           H  
ATOM   1603  HB3 LEU A 127      -6.838  -2.326  18.319  1.00 93.89           H  
ATOM   1604  HG  LEU A 127      -8.780  -1.616  19.978  1.00 93.89           H  
ATOM   1605 HD11 LEU A 127      -7.107  -0.096  19.001  1.00 93.89           H  
ATOM   1606 HD12 LEU A 127      -8.711   0.657  18.987  1.00 93.89           H  
ATOM   1607 HD13 LEU A 127      -8.025  -0.029  17.492  1.00 93.89           H  
ATOM   1608 HD21 LEU A 127     -10.711  -0.638  18.773  1.00 93.89           H  
ATOM   1609 HD22 LEU A 127     -10.124  -1.336  17.241  1.00 93.89           H  
ATOM   1610 HD23 LEU A 127     -10.692  -2.388  18.552  1.00 93.89           H  
ATOM   1611  N   ILE A 128      -9.762  -5.353  18.014  1.00  3.54           N  
ATOM   1612  CA  ILE A 128     -11.041  -6.086  17.987  1.00  3.54           C  
ATOM   1613  C   ILE A 128     -10.980  -7.353  18.853  1.00 92.47           C  
ATOM   1614  O   ILE A 128     -11.944  -7.654  19.556  1.00 92.47           O  
ATOM   1615  CB  ILE A 128     -11.455  -6.378  16.523  1.00 92.47           C  
ATOM   1616  CG1 ILE A 128     -11.879  -5.054  15.843  1.00 92.47           C  
ATOM   1617  CG2 ILE A 128     -12.604  -7.402  16.429  1.00 92.47           C  
ATOM   1618  CD1 ILE A 128     -12.062  -5.153  14.324  1.00 92.47           C  
ATOM   1619  H   ILE A 128      -9.148  -5.430  17.215  1.00 92.47           H  
ATOM   1620  HA  ILE A 128     -11.811  -5.456  18.431  1.00 92.47           H  
ATOM   1621  HB  ILE A 128     -10.595  -6.790  15.995  1.00 92.47           H  
ATOM   1622 HG12 ILE A 128     -12.809  -4.700  16.288  1.00 92.47           H  
ATOM   1623 HG13 ILE A 128     -11.120  -4.293  16.025  1.00 92.47           H  
ATOM   1624 HG21 ILE A 128     -12.292  -8.362  16.841  1.00 92.47           H  
ATOM   1625 HG22 ILE A 128     -12.879  -7.573  15.388  1.00 92.47           H  
ATOM   1626 HG23 ILE A 128     -13.475  -7.042  16.977  1.00 92.47           H  
ATOM   1627 HD11 ILE A 128     -11.158  -5.560  13.872  1.00 92.47           H  
ATOM   1628 HD12 ILE A 128     -12.916  -5.783  14.077  1.00 92.47           H  
ATOM   1629 HD13 ILE A 128     -12.240  -4.157  13.918  1.00 92.47           H  
ATOM   1630  N   LEU A 129      -9.862  -8.086  18.827  1.00  3.55           N  
ATOM   1631  CA  LEU A 129      -9.702  -9.352  19.549  1.00  3.55           C  
ATOM   1632  C   LEU A 129      -9.589  -9.168  21.071  1.00 93.10           C  
ATOM   1633  O   LEU A 129     -10.061 -10.011  21.830  1.00 93.10           O  
ATOM   1634  CB  LEU A 129      -8.459 -10.069  18.982  1.00 93.10           C  
ATOM   1635  CG  LEU A 129      -8.216 -11.485  19.540  1.00 93.10           C  
ATOM   1636  CD1 LEU A 129      -9.283 -12.476  19.068  1.00 93.10           C  
ATOM   1637  CD2 LEU A 129      -6.851 -11.992  19.078  1.00 93.10           C  
ATOM   1638  H   LEU A 129      -9.128  -7.808  18.191  1.00 93.10           H  
ATOM   1639  HA  LEU A 129     -10.585  -9.964  19.361  1.00 93.10           H  
ATOM   1640  HB2 LEU A 129      -7.585  -9.455  19.197  1.00 93.10           H  
ATOM   1641  HB3 LEU A 129      -8.553 -10.138  17.898  1.00 93.10           H  
ATOM   1642  HG  LEU A 129      -8.205 -11.462  20.630  1.00 93.10           H  
ATOM   1643 HD11 LEU A 129      -9.047 -13.472  19.442  1.00 93.10           H  
ATOM   1644 HD12 LEU A 129     -10.257 -12.185  19.462  1.00 93.10           H  
ATOM   1645 HD13 LEU A 129      -9.317 -12.497  17.979  1.00 93.10           H  
ATOM   1646 HD21 LEU A 129      -6.812 -12.009  17.989  1.00 93.10           H  
ATOM   1647 HD22 LEU A 129      -6.069 -11.331  19.452  1.00 93.10           H  
ATOM   1648 HD23 LEU A 129      -6.677 -12.996  19.465  1.00 93.10           H  
ATOM   1649  N   SER A 130      -8.922  -8.104  21.533  1.00  3.56           N  
ATOM   1650  CA  SER A 130      -8.565  -7.950  22.951  1.00  3.56           C  
ATOM   1651  C   SER A 130      -8.419  -6.482  23.398  1.00 94.41           C  
ATOM   1652  O   SER A 130      -7.363  -6.098  23.904  1.00 94.41           O  
ATOM   1653  CB  SER A 130      -7.314  -8.797  23.239  1.00 94.41           C  
ATOM   1654  OG  SER A 130      -6.180  -8.374  22.501  1.00 94.41           O  
ATOM   1655  H   SER A 130      -8.557  -7.445  20.861  1.00 94.41           H  
ATOM   1656  HA  SER A 130      -9.371  -8.371  23.553  1.00 94.41           H  
ATOM   1657  HB2 SER A 130      -7.090  -8.757  24.305  1.00 94.41           H  
ATOM   1658  HB3 SER A 130      -7.523  -9.836  22.983  1.00 94.41           H  
ATOM   1659  HG  SER A 130      -6.476  -7.953  21.690  1.00 94.41           H  
ATOM   1660  N   PRO A 131      -9.459  -5.634  23.262  1.00 34.50           N  
ATOM   1661  CA  PRO A 131      -9.351  -4.172  23.370  1.00 34.50           C  
ATOM   1662  C   PRO A 131      -8.673  -3.658  24.651  1.00 92.98           C  
ATOM   1663  O   PRO A 131      -7.870  -2.731  24.577  1.00 92.98           O  
ATOM   1664  CB  PRO A 131     -10.786  -3.638  23.239  1.00 92.98           C  
ATOM   1665  CG  PRO A 131     -11.678  -4.855  23.496  1.00 92.98           C  
ATOM   1666  CD  PRO A 131     -10.834  -6.008  22.964  1.00 92.98           C  
ATOM   1667  HA  PRO A 131      -8.770  -3.806  22.522  1.00 92.98           H  
ATOM   1668  HB2 PRO A 131     -10.949  -3.279  22.223  1.00 92.98           H  
ATOM   1669  HB3 PRO A 131     -10.997  -2.838  23.948  1.00 92.98           H  
ATOM   1670  HG2 PRO A 131     -12.631  -4.777  22.973  1.00 92.98           H  
ATOM   1671  HG3 PRO A 131     -11.835  -4.978  24.567  1.00 92.98           H  
ATOM   1672  HD2 PRO A 131     -10.965  -6.098  21.886  1.00 92.98           H  
ATOM   1673  HD3 PRO A 131     -11.121  -6.939  23.453  1.00 92.98           H  
ATOM   1674  N   LEU A 132      -8.940  -4.269  25.813  1.00 34.51           N  
ATOM   1675  CA  LEU A 132      -8.296  -3.901  27.085  1.00 34.51           C  
ATOM   1676  C   LEU A 132      -6.797  -4.244  27.091  1.00 95.51           C  
ATOM   1677  O   LEU A 132      -5.960  -3.374  27.325  1.00 95.51           O  
ATOM   1678  CB  LEU A 132      -9.025  -4.585  28.260  1.00 95.51           C  
ATOM   1679  CG  LEU A 132     -10.472  -4.111  28.497  1.00 95.51           C  
ATOM   1680  CD1 LEU A 132     -11.124  -4.975  29.573  1.00 95.51           C  
ATOM   1681  CD2 LEU A 132     -10.536  -2.649  28.943  1.00 95.51           C  
ATOM   1682  H   LEU A 132      -9.623  -5.013  25.814  1.00 95.51           H  
ATOM   1683  HA  LEU A 132      -8.359  -2.820  27.215  1.00 95.51           H  
ATOM   1684  HB2 LEU A 132      -8.456  -4.403  29.172  1.00 95.51           H  
ATOM   1685  HB3 LEU A 132      -9.033  -5.661  28.087  1.00 95.51           H  
ATOM   1686  HG  LEU A 132     -11.044  -4.224  27.576  1.00 95.51           H  
ATOM   1687 HD11 LEU A 132     -11.110  -6.025  29.281  1.00 95.51           H  
ATOM   1688 HD12 LEU A 132     -10.599  -4.857  30.521  1.00 95.51           H  
ATOM   1689 HD13 LEU A 132     -12.161  -4.670  29.714  1.00 95.51           H  
ATOM   1690 HD21 LEU A 132     -10.177  -1.989  28.154  1.00 95.51           H  
ATOM   1691 HD22 LEU A 132     -11.566  -2.381  29.175  1.00 95.51           H  
ATOM   1692 HD23 LEU A 132      -9.934  -2.504  29.840  1.00 95.51           H  
ATOM   1693  N   ARG A 133      -6.441  -5.497  26.765  1.00 34.52           N  
ATOM   1694  CA  ARG A 133      -5.038  -5.948  26.693  1.00 34.52           C  
ATOM   1695  C   ARG A 133      -4.254  -5.183  25.624  1.00 96.86           C  
ATOM   1696  O   ARG A 133      -3.079  -4.897  25.835  1.00 96.86           O  
ATOM   1697  CB  ARG A 133      -4.953  -7.462  26.425  1.00 96.86           C  
ATOM   1698  CG  ARG A 133      -5.477  -8.329  27.583  1.00 96.86           C  
ATOM   1699  CD  ARG A 133      -5.275  -9.823  27.277  1.00 96.86           C  
ATOM   1700  NE  ARG A 133      -5.704 -10.684  28.400  1.00 96.86           N  
ATOM   1701  CZ  ARG A 133      -5.601 -12.003  28.478  1.00 96.86           C  
ATOM   1702  NH1 ARG A 133      -5.101 -12.722  27.511  1.00 96.86           N  
ATOM   1703  NH2 ARG A 133      -6.002 -12.636  29.544  1.00 96.86           N1+
ATOM   1704  H   ARG A 133      -7.175  -6.129  26.476  1.00 96.86           H  
ATOM   1705  HA  ARG A 133      -4.546  -5.720  27.638  1.00 96.86           H  
ATOM   1706  HB2 ARG A 133      -5.503  -7.696  25.514  1.00 96.86           H  
ATOM   1707  HB3 ARG A 133      -3.906  -7.717  26.257  1.00 96.86           H  
ATOM   1708  HG2 ARG A 133      -6.538  -8.133  27.738  1.00 96.86           H  
ATOM   1709  HG3 ARG A 133      -4.934  -8.073  28.493  1.00 96.86           H  
ATOM   1710  HD2 ARG A 133      -5.847 -10.078  26.385  1.00 96.86           H  
ATOM   1711  HD3 ARG A 133      -4.218  -9.997  27.076  1.00 96.86           H  
ATOM   1712  HE  ARG A 133      -6.106 -10.222  29.204  1.00 96.86           H  
ATOM   1713 HH11 ARG A 133      -4.811 -12.272  26.654  1.00 96.86           H  
ATOM   1714 HH12 ARG A 133      -5.045 -13.726  27.604  1.00 96.86           H  
ATOM   1715 HH21 ARG A 133      -5.918 -13.640  29.611  1.00 96.86           H  
ATOM   1716 HH22 ARG A 133      -6.392 -12.137  30.331  1.00 96.86           H  
ATOM   1717  N   TYR A 134      -4.899  -4.832  24.509  1.00 34.53           N  
ATOM   1718  CA  TYR A 134      -4.308  -4.007  23.461  1.00 34.53           C  
ATOM   1719  C   TYR A 134      -4.038  -2.582  23.954  1.00 95.77           C  
ATOM   1720  O   TYR A 134      -2.896  -2.140  23.870  1.00 95.77           O  
ATOM   1721  CB  TYR A 134      -5.188  -4.020  22.203  1.00 95.77           C  
ATOM   1722  CG  TYR A 134      -4.536  -3.295  21.040  1.00 95.77           C  
ATOM   1723  CD1 TYR A 134      -5.022  -2.046  20.600  1.00 95.77           C  
ATOM   1724  CD2 TYR A 134      -3.396  -3.855  20.432  1.00 95.77           C  
ATOM   1725  CE1 TYR A 134      -4.381  -1.372  19.538  1.00 95.77           C  
ATOM   1726  CE2 TYR A 134      -2.748  -3.177  19.384  1.00 95.77           C  
ATOM   1727  CZ  TYR A 134      -3.242  -1.939  18.925  1.00 95.77           C  
ATOM   1728  OH  TYR A 134      -2.598  -1.311  17.907  1.00 95.77           O  
ATOM   1729  H   TYR A 134      -5.845  -5.161  24.381  1.00 95.77           H  
ATOM   1730  HA  TYR A 134      -3.343  -4.438  23.194  1.00 95.77           H  
ATOM   1731  HB2 TYR A 134      -6.153  -3.565  22.427  1.00 95.77           H  
ATOM   1732  HB3 TYR A 134      -5.368  -5.053  21.906  1.00 95.77           H  
ATOM   1733  HD1 TYR A 134      -5.886  -1.603  21.074  1.00 95.77           H  
ATOM   1734  HD2 TYR A 134      -3.006  -4.802  20.775  1.00 95.77           H  
ATOM   1735  HE1 TYR A 134      -4.745  -0.419  19.183  1.00 95.77           H  
ATOM   1736  HE2 TYR A 134      -1.870  -3.593  18.913  1.00 95.77           H  
ATOM   1737  HH  TYR A 134      -3.074  -0.584  17.499  1.00 95.77           H  
ATOM   1738  N   LYS A 135      -5.025  -1.898  24.557  1.00 34.54           N  
ATOM   1739  CA  LYS A 135      -4.836  -0.553  25.135  1.00 34.54           C  
ATOM   1740  C   LYS A 135      -3.682  -0.498  26.144  1.00 94.44           C  
ATOM   1741  O   LYS A 135      -2.853   0.396  26.036  1.00 94.44           O  
ATOM   1742  CB  LYS A 135      -6.129  -0.054  25.801  1.00 94.44           C  
ATOM   1743  CG  LYS A 135      -7.135   0.586  24.829  1.00 94.44           C  
ATOM   1744  CD  LYS A 135      -8.318   1.135  25.644  1.00 94.44           C  
ATOM   1745  CE  LYS A 135      -9.301   1.968  24.813  1.00 94.44           C  
ATOM   1746  NZ  LYS A 135     -10.282   2.657  25.699  1.00 94.44           N1+
ATOM   1747  H   LYS A 135      -5.939  -2.323  24.622  1.00 94.44           H  
ATOM   1748  HA  LYS A 135      -4.553   0.139  24.342  1.00 94.44           H  
ATOM   1749  HB2 LYS A 135      -5.854   0.704  26.534  1.00 94.44           H  
ATOM   1750  HB3 LYS A 135      -6.604  -0.874  26.340  1.00 94.44           H  
ATOM   1751  HG2 LYS A 135      -7.487  -0.149  24.104  1.00 94.44           H  
ATOM   1752  HG3 LYS A 135      -6.650   1.406  24.300  1.00 94.44           H  
ATOM   1753  HD2 LYS A 135      -8.847   0.300  26.105  1.00 94.44           H  
ATOM   1754  HD3 LYS A 135      -7.920   1.766  26.439  1.00 94.44           H  
ATOM   1755  HE2 LYS A 135      -8.733   2.706  24.248  1.00 94.44           H  
ATOM   1756  HE3 LYS A 135      -9.810   1.312  24.107  1.00 94.44           H  
ATOM   1757  HZ1 LYS A 135     -10.934   3.224  25.176  1.00 94.44           H  
ATOM   1758  HZ2 LYS A 135      -9.808   3.265  26.351  1.00 94.44           H  
ATOM   1759  HZ3 LYS A 135     -10.807   1.996  26.253  1.00 94.44           H  
ATOM   1760  N   LEU A 136      -3.588  -1.457  27.073  1.00 34.55           N  
ATOM   1761  CA  LEU A 136      -2.488  -1.495  28.053  1.00 34.55           C  
ATOM   1762  C   LEU A 136      -1.121  -1.796  27.415  1.00 95.98           C  
ATOM   1763  O   LEU A 136      -0.095  -1.332  27.908  1.00 95.98           O  
ATOM   1764  CB  LEU A 136      -2.777  -2.526  29.165  1.00 95.98           C  
ATOM   1765  CG  LEU A 136      -3.552  -1.963  30.372  1.00 95.98           C  
ATOM   1766  CD1 LEU A 136      -5.047  -1.816  30.090  1.00 95.98           C  
ATOM   1767  CD2 LEU A 136      -3.388  -2.902  31.568  1.00 95.98           C  
ATOM   1768  H   LEU A 136      -4.332  -2.137  27.143  1.00 95.98           H  
ATOM   1769  HA  LEU A 136      -2.392  -0.510  28.510  1.00 95.98           H  
ATOM   1770  HB2 LEU A 136      -1.816  -2.872  29.545  1.00 95.98           H  
ATOM   1771  HB3 LEU A 136      -3.294  -3.394  28.755  1.00 95.98           H  
ATOM   1772  HG  LEU A 136      -3.142  -0.991  30.643  1.00 95.98           H  
ATOM   1773 HD11 LEU A 136      -5.486  -2.786  29.856  1.00 95.98           H  
ATOM   1774 HD12 LEU A 136      -5.205  -1.127  29.260  1.00 95.98           H  
ATOM   1775 HD13 LEU A 136      -5.541  -1.406  30.971  1.00 95.98           H  
ATOM   1776 HD21 LEU A 136      -3.776  -3.894  31.333  1.00 95.98           H  
ATOM   1777 HD22 LEU A 136      -3.930  -2.500  32.424  1.00 95.98           H  
ATOM   1778 HD23 LEU A 136      -2.336  -2.974  31.842  1.00 95.98           H  
ATOM   1779  N   ARG A 137      -1.068  -2.597  26.343  1.00 34.56           N  
ATOM   1780  CA  ARG A 137       0.204  -2.975  25.702  1.00 34.56           C  
ATOM   1781  C   ARG A 137       0.682  -1.978  24.649  1.00 96.84           C  
ATOM   1782  O   ARG A 137       1.891  -1.919  24.420  1.00 96.84           O  
ATOM   1783  CB  ARG A 137       0.120  -4.399  25.132  1.00 96.84           C  
ATOM   1784  CG  ARG A 137       0.154  -5.453  26.251  1.00 96.84           C  
ATOM   1785  CD  ARG A 137       0.115  -6.872  25.670  1.00 96.84           C  
ATOM   1786  NE  ARG A 137       0.321  -7.892  26.721  1.00 96.84           N  
ATOM   1787  CZ  ARG A 137       0.694  -9.150  26.544  1.00 96.84           C  
ATOM   1788  NH1 ARG A 137       0.869  -9.664  25.358  1.00 96.84           N  
ATOM   1789  NH2 ARG A 137       0.907  -9.926  27.570  1.00 96.84           N1+
ATOM   1790  H   ARG A 137      -1.934  -2.965  25.976  1.00 96.84           H  
ATOM   1791  HA  ARG A 137       0.983  -2.960  26.465  1.00 96.84           H  
ATOM   1792  HB2 ARG A 137      -0.785  -4.506  24.535  1.00 96.84           H  
ATOM   1793  HB3 ARG A 137       0.978  -4.568  24.481  1.00 96.84           H  
ATOM   1794  HG2 ARG A 137       1.074  -5.329  26.822  1.00 96.84           H  
ATOM   1795  HG3 ARG A 137      -0.694  -5.313  26.922  1.00 96.84           H  
ATOM   1796  HD2 ARG A 137       0.901  -6.958  24.919  1.00 96.84           H  
ATOM   1797  HD3 ARG A 137      -0.850  -7.028  25.189  1.00 96.84           H  
ATOM   1798  HE  ARG A 137       0.208  -7.583  27.676  1.00 96.84           H  
ATOM   1799 HH11 ARG A 137       0.744  -9.080  24.544  1.00 96.84           H  
ATOM   1800 HH12 ARG A 137       1.213 -10.608  25.251  1.00 96.84           H  
ATOM   1801 HH21 ARG A 137       1.249 -10.867  27.434  1.00 96.84           H  
ATOM   1802 HH22 ARG A 137       0.851  -9.565  28.511  1.00 96.84           H  
ATOM   1803  N   MET A 138      -0.212  -1.223  24.017  1.00 34.57           N  
ATOM   1804  CA  MET A 138       0.100  -0.397  22.851  1.00 34.57           C  
ATOM   1805  C   MET A 138       0.509   1.031  23.231  1.00 96.64           C  
ATOM   1806  O   MET A 138      -0.249   1.984  23.068  1.00 96.64           O  
ATOM   1807  CB  MET A 138      -1.062  -0.458  21.844  1.00 96.64           C  
ATOM   1808  CG  MET A 138      -0.569  -0.040  20.461  1.00 96.64           C  
ATOM   1809  SD  MET A 138       0.614  -1.229  19.777  1.00 96.64           S  
ATOM   1810  CE  MET A 138       1.055  -0.343  18.275  1.00 96.64           C  
ATOM   1811  H   MET A 138      -1.186  -1.332  24.260  1.00 96.64           H  
ATOM   1812  HA  MET A 138       0.970  -0.843  22.369  1.00 96.64           H  
ATOM   1813  HB2 MET A 138      -1.434  -1.480  21.770  1.00 96.64           H  
ATOM   1814  HB3 MET A 138      -1.882   0.185  22.166  1.00 96.64           H  
ATOM   1815  HG2 MET A 138      -0.100   0.942  20.523  1.00 96.64           H  
ATOM   1816  HG3 MET A 138      -1.424   0.035  19.789  1.00 96.64           H  
ATOM   1817  HE1 MET A 138       1.831  -0.907  17.758  1.00 96.64           H  
ATOM   1818  HE2 MET A 138       1.431   0.649  18.527  1.00 96.64           H  
ATOM   1819  HE3 MET A 138       0.178  -0.254  17.634  1.00 96.64           H  
ATOM   1820  N   THR A 139       1.735   1.182  23.733  1.00  4.38           N  
ATOM   1821  CA  THR A 139       2.334   2.494  24.026  1.00  4.38           C  
ATOM   1822  C   THR A 139       2.804   3.199  22.741  1.00 96.18           C  
ATOM   1823  O   THR A 139       3.143   2.523  21.764  1.00 96.18           O  
ATOM   1824  CB  THR A 139       3.495   2.366  25.028  1.00 96.18           C  
ATOM   1825  CG2 THR A 139       3.067   1.703  26.337  1.00 96.18           C  
ATOM   1826  OG1 THR A 139       4.551   1.595  24.501  1.00 96.18           O  
ATOM   1827  H   THR A 139       2.314   0.362  23.846  1.00 96.18           H  
ATOM   1828  HA  THR A 139       1.566   3.114  24.488  1.00 96.18           H  
ATOM   1829  HB  THR A 139       3.879   3.360  25.258  1.00 96.18           H  
ATOM   1830  HG1 THR A 139       5.230   1.564  25.179  1.00 96.18           H  
ATOM   1831 HG21 THR A 139       3.887   1.735  27.054  1.00 96.18           H  
ATOM   1832 HG22 THR A 139       2.777   0.665  26.170  1.00 96.18           H  
ATOM   1833 HG23 THR A 139       2.219   2.242  26.760  1.00 96.18           H  
ATOM   1834  N   PRO A 140       2.895   4.546  22.709  1.00  4.39           N  
ATOM   1835  CA  PRO A 140       3.423   5.269  21.546  1.00  4.39           C  
ATOM   1836  C   PRO A 140       4.871   4.877  21.215  1.00 95.66           C  
ATOM   1837  O   PRO A 140       5.214   4.765  20.043  1.00 95.66           O  
ATOM   1838  CB  PRO A 140       3.287   6.758  21.886  1.00 95.66           C  
ATOM   1839  CG  PRO A 140       3.248   6.785  23.414  1.00 95.66           C  
ATOM   1840  CD  PRO A 140       2.519   5.487  23.756  1.00 95.66           C  
ATOM   1841  HA  PRO A 140       2.812   5.050  20.670  1.00 95.66           H  
ATOM   1842  HB2 PRO A 140       2.340   7.132  21.494  1.00 95.66           H  
ATOM   1843  HB3 PRO A 140       4.113   7.350  21.492  1.00 95.66           H  
ATOM   1844  HG2 PRO A 140       4.263   6.753  23.810  1.00 95.66           H  
ATOM   1845  HG3 PRO A 140       2.717   7.659  23.792  1.00 95.66           H  
ATOM   1846  HD2 PRO A 140       2.813   5.149  24.750  1.00 95.66           H  
ATOM   1847  HD3 PRO A 140       1.442   5.651  23.723  1.00 95.66           H  
ATOM   1848  N   LEU A 141       5.694   4.562  22.225  1.00  4.40           N  
ATOM   1849  CA  LEU A 141       7.055   4.049  22.027  1.00  4.40           C  
ATOM   1850  C   LEU A 141       7.067   2.702  21.279  1.00 96.46           C  
ATOM   1851  O   LEU A 141       7.907   2.493  20.410  1.00 96.46           O  
ATOM   1852  CB  LEU A 141       7.742   3.948  23.402  1.00 96.46           C  
ATOM   1853  CG  LEU A 141       9.226   3.528  23.348  1.00 96.46           C  
ATOM   1854  CD1 LEU A 141      10.094   4.567  22.637  1.00 96.46           C  
ATOM   1855  CD2 LEU A 141       9.752   3.349  24.772  1.00 96.46           C  
ATOM   1856  H   LEU A 141       5.371   4.706  23.171  1.00 96.46           H  
ATOM   1857  HA  LEU A 141       7.599   4.766  21.411  1.00 96.46           H  
ATOM   1858  HB2 LEU A 141       7.199   3.222  24.008  1.00 96.46           H  
ATOM   1859  HB3 LEU A 141       7.678   4.915  23.900  1.00 96.46           H  
ATOM   1860  HG  LEU A 141       9.317   2.572  22.833  1.00 96.46           H  
ATOM   1861 HD11 LEU A 141       9.985   5.544  23.108  1.00 96.46           H  
ATOM   1862 HD12 LEU A 141       9.821   4.633  21.584  1.00 96.46           H  
ATOM   1863 HD13 LEU A 141      11.141   4.266  22.690  1.00 96.46           H  
ATOM   1864 HD21 LEU A 141      10.794   3.032  24.738  1.00 96.46           H  
ATOM   1865 HD22 LEU A 141       9.692   4.290  25.318  1.00 96.46           H  
ATOM   1866 HD23 LEU A 141       9.176   2.586  25.295  1.00 96.46           H  
ATOM   1867  N   ARG A 142       6.112   1.803  21.560  1.00  4.41           N  
ATOM   1868  CA  ARG A 142       5.962   0.534  20.825  1.00  4.41           C  
ATOM   1869  C   ARG A 142       5.421   0.738  19.411  1.00 97.41           C  
ATOM   1870  O   ARG A 142       5.867   0.044  18.505  1.00 97.41           O  
ATOM   1871  CB  ARG A 142       5.085  -0.444  21.619  1.00 97.41           C  
ATOM   1872  CG  ARG A 142       5.869  -1.080  22.775  1.00 97.41           C  
ATOM   1873  CD  ARG A 142       4.925  -1.899  23.658  1.00 97.41           C  
ATOM   1874  NE  ARG A 142       5.661  -2.661  24.685  1.00 97.41           N  
ATOM   1875  CZ  ARG A 142       5.146  -3.189  25.780  1.00 97.41           C  
ATOM   1876  NH1 ARG A 142       3.872  -3.123  26.047  1.00 97.41           N  
ATOM   1877  NH2 ARG A 142       5.914  -3.789  26.646  1.00 97.41           N1+
ATOM   1878  H   ARG A 142       5.413   2.046  22.249  1.00 97.41           H  
ATOM   1879  HA  ARG A 142       6.947   0.087  20.685  1.00 97.41           H  
ATOM   1880  HB2 ARG A 142       4.206   0.076  22.001  1.00 97.41           H  
ATOM   1881  HB3 ARG A 142       4.748  -1.241  20.957  1.00 97.41           H  
ATOM   1882  HG2 ARG A 142       6.339  -0.305  23.381  1.00 97.41           H  
ATOM   1883  HG3 ARG A 142       6.644  -1.728  22.365  1.00 97.41           H  
ATOM   1884  HD2 ARG A 142       4.355  -2.587  23.035  1.00 97.41           H  
ATOM   1885  HD3 ARG A 142       4.238  -1.202  24.138  1.00 97.41           H  
ATOM   1886  HE  ARG A 142       6.656  -2.764  24.545  1.00 97.41           H  
ATOM   1887 HH11 ARG A 142       3.532  -3.373  26.965  1.00 97.41           H  
ATOM   1888 HH12 ARG A 142       3.277  -2.631  25.396  1.00 97.41           H  
ATOM   1889 HH21 ARG A 142       5.536  -4.160  27.506  1.00 97.41           H  
ATOM   1890 HH22 ARG A 142       6.911  -3.832  26.493  1.00 97.41           H  
ATOM   1891  N   ALA A 143       4.518   1.699  19.203  1.00  4.42           N  
ATOM   1892  CA  ALA A 143       4.078   2.083  17.859  1.00  4.42           C  
ATOM   1893  C   ALA A 143       5.259   2.602  17.015  1.00 96.99           C  
ATOM   1894  O   ALA A 143       5.453   2.145  15.891  1.00 96.99           O  
ATOM   1895  CB  ALA A 143       2.949   3.119  17.968  1.00 96.99           C  
ATOM   1896  H   ALA A 143       4.176   2.221  19.998  1.00 96.99           H  
ATOM   1897  HA  ALA A 143       3.685   1.199  17.356  1.00 96.99           H  
ATOM   1898  HB1 ALA A 143       3.337   4.063  18.351  1.00 96.99           H  
ATOM   1899  HB2 ALA A 143       2.525   3.293  16.979  1.00 96.99           H  
ATOM   1900  HB3 ALA A 143       2.165   2.760  18.634  1.00 96.99           H  
ATOM   1901  N   LEU A 144       6.090   3.480  17.589  1.00  4.43           N  
ATOM   1902  CA  LEU A 144       7.306   3.993  16.955  1.00  4.43           C  
ATOM   1903  C   LEU A 144       8.324   2.879  16.670  1.00 96.91           C  
ATOM   1904  O   LEU A 144       8.837   2.808  15.559  1.00 96.91           O  
ATOM   1905  CB  LEU A 144       7.896   5.103  17.847  1.00 96.91           C  
ATOM   1906  CG  LEU A 144       9.190   5.739  17.303  1.00 96.91           C  
ATOM   1907  CD1 LEU A 144       8.984   6.420  15.948  1.00 96.91           C  
ATOM   1908  CD2 LEU A 144       9.694   6.786  18.297  1.00 96.91           C  
ATOM   1909  H   LEU A 144       5.854   3.837  18.504  1.00 96.91           H  
ATOM   1910  HA  LEU A 144       7.027   4.428  15.995  1.00 96.91           H  
ATOM   1911  HB2 LEU A 144       7.146   5.884  17.972  1.00 96.91           H  
ATOM   1912  HB3 LEU A 144       8.110   4.683  18.830  1.00 96.91           H  
ATOM   1913  HG  LEU A 144       9.958   4.972  17.202  1.00 96.91           H  
ATOM   1914 HD11 LEU A 144       9.908   6.910  15.642  1.00 96.91           H  
ATOM   1915 HD12 LEU A 144       8.736   5.678  15.189  1.00 96.91           H  
ATOM   1916 HD13 LEU A 144       8.188   7.162  16.012  1.00 96.91           H  
ATOM   1917 HD21 LEU A 144       8.960   7.584  18.411  1.00 96.91           H  
ATOM   1918 HD22 LEU A 144      10.630   7.210  17.936  1.00 96.91           H  
ATOM   1919 HD23 LEU A 144       9.879   6.318  19.264  1.00 96.91           H  
ATOM   1920  N   ALA A 145       8.579   1.978  17.622  1.00  4.44           N  
ATOM   1921  CA  ALA A 145       9.499   0.856  17.425  1.00  4.44           C  
ATOM   1922  C   ALA A 145       9.042  -0.102  16.306  1.00 97.99           C  
ATOM   1923  O   ALA A 145       9.869  -0.576  15.532  1.00 97.99           O  
ATOM   1924  CB  ALA A 145       9.665   0.123  18.760  1.00 97.99           C  
ATOM   1925  H   ALA A 145       8.185   2.117  18.542  1.00 97.99           H  
ATOM   1926  HA  ALA A 145      10.471   1.252  17.130  1.00 97.99           H  
ATOM   1927  HB1 ALA A 145       8.711  -0.297  19.078  1.00 97.99           H  
ATOM   1928  HB2 ALA A 145      10.389  -0.684  18.642  1.00 97.99           H  
ATOM   1929  HB3 ALA A 145      10.031   0.814  19.519  1.00 97.99           H  
ATOM   1930  N   LEU A 146       7.732  -0.350  16.176  1.00  4.45           N  
ATOM   1931  CA  LEU A 146       7.170  -1.147  15.078  1.00  4.45           C  
ATOM   1932  C   LEU A 146       7.277  -0.432  13.723  1.00 98.02           C  
ATOM   1933  O   LEU A 146       7.606  -1.074  12.730  1.00 98.02           O  
ATOM   1934  CB  LEU A 146       5.707  -1.496  15.398  1.00 98.02           C  
ATOM   1935  CG  LEU A 146       5.546  -2.573  16.485  1.00 98.02           C  
ATOM   1936  CD1 LEU A 146       4.091  -2.605  16.951  1.00 98.02           C  
ATOM   1937  CD2 LEU A 146       5.913  -3.969  15.978  1.00 98.02           C  
ATOM   1938  H   LEU A 146       7.099   0.044  16.857  1.00 98.02           H  
ATOM   1939  HA  LEU A 146       7.747  -2.067  14.978  1.00 98.02           H  
ATOM   1940  HB2 LEU A 146       5.222  -1.849  14.488  1.00 98.02           H  
ATOM   1941  HB3 LEU A 146       5.197  -0.585  15.712  1.00 98.02           H  
ATOM   1942  HG  LEU A 146       6.176  -2.338  17.343  1.00 98.02           H  
ATOM   1943 HD11 LEU A 146       3.431  -2.801  16.106  1.00 98.02           H  
ATOM   1944 HD12 LEU A 146       3.849  -1.639  17.395  1.00 98.02           H  
ATOM   1945 HD13 LEU A 146       3.961  -3.381  17.705  1.00 98.02           H  
ATOM   1946 HD21 LEU A 146       6.964  -4.000  15.693  1.00 98.02           H  
ATOM   1947 HD22 LEU A 146       5.752  -4.705  16.766  1.00 98.02           H  
ATOM   1948 HD23 LEU A 146       5.303  -4.228  15.112  1.00 98.02           H  
ATOM   1949  N   VAL A 147       7.048   0.886  13.684  1.00  4.46           N  
ATOM   1950  CA  VAL A 147       7.280   1.712  12.486  1.00  4.46           C  
ATOM   1951  C   VAL A 147       8.750   1.653  12.068  1.00 97.95           C  
ATOM   1952  O   VAL A 147       9.038   1.313  10.924  1.00 97.95           O  
ATOM   1953  CB  VAL A 147       6.804   3.164  12.721  1.00 97.95           C  
ATOM   1954  CG1 VAL A 147       7.386   4.173  11.726  1.00 97.95           C  
ATOM   1955  CG2 VAL A 147       5.275   3.232  12.623  1.00 97.95           C  
ATOM   1956  H   VAL A 147       6.759   1.348  14.534  1.00 97.95           H  
ATOM   1957  HA  VAL A 147       6.711   1.296  11.655  1.00 97.95           H  
ATOM   1958  HB  VAL A 147       7.095   3.484  13.721  1.00 97.95           H  
ATOM   1959 HG11 VAL A 147       7.250   3.809  10.707  1.00 97.95           H  
ATOM   1960 HG12 VAL A 147       6.895   5.140  11.833  1.00 97.95           H  
ATOM   1961 HG13 VAL A 147       8.450   4.316  11.911  1.00 97.95           H  
ATOM   1962 HG21 VAL A 147       4.957   2.946  11.620  1.00 97.95           H  
ATOM   1963 HG22 VAL A 147       4.830   2.556  13.353  1.00 97.95           H  
ATOM   1964 HG23 VAL A 147       4.934   4.246  12.834  1.00 97.95           H  
ATOM   1965  N   LEU A 148       9.684   1.912  12.987  1.00  4.47           N  
ATOM   1966  CA  LEU A 148      11.120   1.848  12.706  1.00  4.47           C  
ATOM   1967  C   LEU A 148      11.533   0.448  12.234  1.00 98.11           C  
ATOM   1968  O   LEU A 148      12.218   0.337  11.225  1.00 98.11           O  
ATOM   1969  CB  LEU A 148      11.916   2.283  13.951  1.00 98.11           C  
ATOM   1970  CG  LEU A 148      11.796   3.782  14.292  1.00 98.11           C  
ATOM   1971  CD1 LEU A 148      12.459   4.054  15.643  1.00 98.11           C  
ATOM   1972  CD2 LEU A 148      12.461   4.678  13.246  1.00 98.11           C  
ATOM   1973  H   LEU A 148       9.387   2.171  13.917  1.00 98.11           H  
ATOM   1974  HA  LEU A 148      11.349   2.522  11.881  1.00 98.11           H  
ATOM   1975  HB2 LEU A 148      12.968   2.052  13.789  1.00 98.11           H  
ATOM   1976  HB3 LEU A 148      11.575   1.694  14.802  1.00 98.11           H  
ATOM   1977  HG  LEU A 148      10.746   4.065  14.365  1.00 98.11           H  
ATOM   1978 HD11 LEU A 148      13.517   3.796  15.596  1.00 98.11           H  
ATOM   1979 HD12 LEU A 148      11.976   3.457  16.416  1.00 98.11           H  
ATOM   1980 HD13 LEU A 148      12.358   5.109  15.898  1.00 98.11           H  
ATOM   1981 HD21 LEU A 148      12.411   5.720  13.563  1.00 98.11           H  
ATOM   1982 HD22 LEU A 148      11.947   4.590  12.289  1.00 98.11           H  
ATOM   1983 HD23 LEU A 148      13.506   4.394  13.118  1.00 98.11           H  
ATOM   1984  N   GLY A 149      11.042  -0.615  12.879  1.00  4.48           N  
ATOM   1985  CA  GLY A 149      11.284  -1.996  12.454  1.00  4.48           C  
ATOM   1986  C   GLY A 149      10.782  -2.303  11.037  1.00 98.02           C  
ATOM   1987  O   GLY A 149      11.476  -2.988  10.289  1.00 98.02           O  
ATOM   1988  H   GLY A 149      10.500  -0.463  13.718  1.00 98.02           H  
ATOM   1989  HA2 GLY A 149      12.355  -2.197  12.489  1.00 98.02           H  
ATOM   1990  HA3 GLY A 149      10.778  -2.669  13.145  1.00 98.02           H  
ATOM   1991  N   ALA A 150       9.628  -1.761  10.632  1.00  4.49           N  
ATOM   1992  CA  ALA A 150       9.124  -1.896   9.263  1.00  4.49           C  
ATOM   1993  C   ALA A 150      10.009  -1.167   8.237  1.00 97.56           C  
ATOM   1994  O   ALA A 150      10.332  -1.744   7.200  1.00 97.56           O  
ATOM   1995  CB  ALA A 150       7.673  -1.404   9.213  1.00 97.56           C  
ATOM   1996  H   ALA A 150       9.091  -1.210  11.285  1.00 97.56           H  
ATOM   1997  HA  ALA A 150       9.131  -2.952   8.994  1.00 97.56           H  
ATOM   1998  HB1 ALA A 150       7.314  -1.432   8.184  1.00 97.56           H  
ATOM   1999  HB2 ALA A 150       7.603  -0.379   9.576  1.00 97.56           H  
ATOM   2000  HB3 ALA A 150       7.048  -2.052   9.828  1.00 97.56           H  
ATOM   2001  N   TRP A 151      10.456   0.058   8.536  1.00  4.50           N  
ATOM   2002  CA  TRP A 151      11.392   0.792   7.675  1.00  4.50           C  
ATOM   2003  C   TRP A 151      12.769   0.118   7.603  1.00 98.38           C  
ATOM   2004  O   TRP A 151      13.321  -0.011   6.514  1.00 98.38           O  
ATOM   2005  CB  TRP A 151      11.502   2.252   8.133  1.00 98.38           C  
ATOM   2006  CG  TRP A 151      10.385   3.143   7.676  1.00 98.38           C  
ATOM   2007  CD1 TRP A 151       9.241   3.397   8.349  1.00 98.38           C  
ATOM   2008  CD2 TRP A 151      10.291   3.920   6.440  1.00 98.38           C  
ATOM   2009  CE2 TRP A 151       9.057   4.640   6.451  1.00 98.38           C  
ATOM   2010  CE3 TRP A 151      11.127   4.097   5.316  1.00 98.38           C  
ATOM   2011  NE1 TRP A 151       8.449   4.267   7.629  1.00 98.38           N  
ATOM   2012  CZ2 TRP A 151       8.682   5.508   5.416  1.00 98.38           C  
ATOM   2013  CZ3 TRP A 151      10.762   4.969   4.271  1.00 98.38           C  
ATOM   2014  CH2 TRP A 151       9.551   5.683   4.325  1.00 98.38           C  
ATOM   2015  H   TRP A 151      10.158   0.484   9.402  1.00 98.38           H  
ATOM   2016  HA  TRP A 151      11.003   0.796   6.656  1.00 98.38           H  
ATOM   2017  HB2 TRP A 151      11.578   2.291   9.220  1.00 98.38           H  
ATOM   2018  HB3 TRP A 151      12.426   2.668   7.732  1.00 98.38           H  
ATOM   2019  HD1 TRP A 151       8.989   2.979   9.312  1.00 98.38           H  
ATOM   2020  HE1 TRP A 151       7.543   4.583   7.946  1.00 98.38           H  
ATOM   2021  HE3 TRP A 151      12.064   3.563   5.265  1.00 98.38           H  
ATOM   2022  HZ2 TRP A 151       7.739   6.033   5.462  1.00 98.38           H  
ATOM   2023  HZ3 TRP A 151      11.424   5.099   3.428  1.00 98.38           H  
ATOM   2024  HH2 TRP A 151       9.295   6.366   3.529  1.00 98.38           H  
ATOM   2025  N   SER A 152      13.305  -0.385   8.720  1.00  4.51           N  
ATOM   2026  CA  SER A 152      14.555  -1.155   8.735  1.00  4.51           C  
ATOM   2027  C   SER A 152      14.442  -2.457   7.940  1.00 97.92           C  
ATOM   2028  O   SER A 152      15.362  -2.786   7.198  1.00 97.92           O  
ATOM   2029  CB  SER A 152      14.986  -1.480  10.169  1.00 97.92           C  
ATOM   2030  OG  SER A 152      15.266  -0.300  10.896  1.00 97.92           O  
ATOM   2031  H   SER A 152      12.848  -0.205   9.603  1.00 97.92           H  
ATOM   2032  HA  SER A 152      15.339  -0.560   8.266  1.00 97.92           H  
ATOM   2033  HB2 SER A 152      14.192  -2.033  10.672  1.00 97.92           H  
ATOM   2034  HB3 SER A 152      15.882  -2.100  10.141  1.00 97.92           H  
ATOM   2035  HG  SER A 152      15.905   0.224  10.407  1.00 97.92           H  
ATOM   2036  N   LEU A 153      13.320  -3.179   8.036  1.00  4.52           N  
ATOM   2037  CA  LEU A 153      13.091  -4.400   7.258  1.00  4.52           C  
ATOM   2038  C   LEU A 153      12.970  -4.103   5.755  1.00 97.04           C  
ATOM   2039  O   LEU A 153      13.581  -4.802   4.950  1.00 97.04           O  
ATOM   2040  CB  LEU A 153      11.849  -5.120   7.811  1.00 97.04           C  
ATOM   2041  CG  LEU A 153      11.547  -6.474   7.139  1.00 97.04           C  
ATOM   2042  CD1 LEU A 153      12.665  -7.496   7.362  1.00 97.04           C  
ATOM   2043  CD2 LEU A 153      10.254  -7.052   7.716  1.00 97.04           C  
ATOM   2044  H   LEU A 153      12.603  -2.885   8.684  1.00 97.04           H  
ATOM   2045  HA  LEU A 153      13.960  -5.045   7.389  1.00 97.04           H  
ATOM   2046  HB2 LEU A 153      10.985  -4.467   7.684  1.00 97.04           H  
ATOM   2047  HB3 LEU A 153      11.989  -5.287   8.879  1.00 97.04           H  
ATOM   2048  HG  LEU A 153      11.404  -6.329   6.068  1.00 97.04           H  
ATOM   2049 HD11 LEU A 153      12.371  -8.458   6.942  1.00 97.04           H  
ATOM   2050 HD12 LEU A 153      13.572  -7.172   6.852  1.00 97.04           H  
ATOM   2051 HD13 LEU A 153      12.866  -7.612   8.427  1.00 97.04           H  
ATOM   2052 HD21 LEU A 153       9.435  -6.353   7.549  1.00 97.04           H  
ATOM   2053 HD22 LEU A 153      10.368  -7.231   8.785  1.00 97.04           H  
ATOM   2054 HD23 LEU A 153      10.018  -7.990   7.213  1.00 97.04           H  
ATOM   2055  N   ALA A 154      12.245  -3.045   5.379  1.00  4.53           N  
ATOM   2056  CA  ALA A 154      12.148  -2.577   3.997  1.00  4.53           C  
ATOM   2057  C   ALA A 154      13.515  -2.157   3.428  1.00 97.05           C  
ATOM   2058  O   ALA A 154      13.864  -2.531   2.307  1.00 97.05           O  
ATOM   2059  CB  ALA A 154      11.156  -1.409   3.960  1.00 97.05           C  
ATOM   2060  H   ALA A 154      11.743  -2.528   6.087  1.00 97.05           H  
ATOM   2061  HA  ALA A 154      11.764  -3.383   3.372  1.00 97.05           H  
ATOM   2062  HB1 ALA A 154      10.163  -1.748   4.255  1.00 97.05           H  
ATOM   2063  HB2 ALA A 154      11.477  -0.614   4.633  1.00 97.05           H  
ATOM   2064  HB3 ALA A 154      11.111  -1.006   2.948  1.00 97.05           H  
ATOM   2065  N   ALA A 155      14.315  -1.425   4.210  1.00  4.54           N  
ATOM   2066  CA  ALA A 155      15.664  -1.025   3.828  1.00  4.54           C  
ATOM   2067  C   ALA A 155      16.587  -2.242   3.665  1.00 96.85           C  
ATOM   2068  O   ALA A 155      17.247  -2.364   2.638  1.00 96.85           O  
ATOM   2069  CB  ALA A 155      16.199  -0.027   4.862  1.00 96.85           C  
ATOM   2070  H   ALA A 155      13.959  -1.100   5.098  1.00 96.85           H  
ATOM   2071  HA  ALA A 155      15.616  -0.519   2.864  1.00 96.85           H  
ATOM   2072  HB1 ALA A 155      15.533   0.833   4.923  1.00 96.85           H  
ATOM   2073  HB2 ALA A 155      16.267  -0.499   5.842  1.00 96.85           H  
ATOM   2074  HB3 ALA A 155      17.188   0.316   4.558  1.00 96.85           H  
ATOM   2075  N   LEU A 156      16.586  -3.188   4.612  1.00  4.55           N  
ATOM   2076  CA  LEU A 156      17.374  -4.423   4.511  1.00  4.55           C  
ATOM   2077  C   LEU A 156      16.976  -5.252   3.283  1.00 95.86           C  
ATOM   2078  O   LEU A 156      17.852  -5.652   2.524  1.00 95.86           O  
ATOM   2079  CB  LEU A 156      17.235  -5.248   5.805  1.00 95.86           C  
ATOM   2080  CG  LEU A 156      18.004  -4.663   7.005  1.00 95.86           C  
ATOM   2081  CD1 LEU A 156      17.588  -5.352   8.310  1.00 95.86           C  
ATOM   2082  CD2 LEU A 156      19.520  -4.819   6.848  1.00 95.86           C  
ATOM   2083  H   LEU A 156      16.024  -3.042   5.439  1.00 95.86           H  
ATOM   2084  HA  LEU A 156      18.421  -4.156   4.366  1.00 95.86           H  
ATOM   2085  HB2 LEU A 156      17.599  -6.260   5.624  1.00 95.86           H  
ATOM   2086  HB3 LEU A 156      16.175  -5.317   6.050  1.00 95.86           H  
ATOM   2087  HG  LEU A 156      17.779  -3.600   7.095  1.00 95.86           H  
ATOM   2088 HD11 LEU A 156      17.730  -4.657   9.138  1.00 95.86           H  
ATOM   2089 HD12 LEU A 156      16.535  -5.633   8.274  1.00 95.86           H  
ATOM   2090 HD13 LEU A 156      18.188  -6.245   8.484  1.00 95.86           H  
ATOM   2091 HD21 LEU A 156      20.021  -4.452   7.744  1.00 95.86           H  
ATOM   2092 HD22 LEU A 156      19.875  -4.238   5.997  1.00 95.86           H  
ATOM   2093 HD23 LEU A 156      19.778  -5.867   6.697  1.00 95.86           H  
ATOM   2094  N   ALA A 157      15.670  -5.448   3.049  1.00  4.56           N  
ATOM   2095  CA  ALA A 157      15.130  -6.241   1.942  1.00  4.56           C  
ATOM   2096  C   ALA A 157      15.414  -5.645   0.550  1.00 93.00           C  
ATOM   2097  O   ALA A 157      15.410  -6.377  -0.437  1.00 93.00           O  
ATOM   2098  CB  ALA A 157      13.609  -6.374   2.128  1.00 93.00           C  
ATOM   2099  H   ALA A 157      15.003  -5.068   3.717  1.00 93.00           H  
ATOM   2100  HA  ALA A 157      15.581  -7.234   1.978  1.00 93.00           H  
ATOM   2101  HB1 ALA A 157      13.172  -6.989   1.341  1.00 93.00           H  
ATOM   2102  HB2 ALA A 157      13.367  -6.847   3.080  1.00 93.00           H  
ATOM   2103  HB3 ALA A 157      13.114  -5.402   2.103  1.00 93.00           H  
ATOM   2104  N   SER A 158      15.663  -4.334   0.469  1.00  4.57           N  
ATOM   2105  CA  SER A 158      15.988  -3.621  -0.764  1.00  4.57           C  
ATOM   2106  C   SER A 158      17.508  -3.501  -0.966  1.00 92.95           C  
ATOM   2107  O   SER A 158      18.004  -3.831  -2.044  1.00 92.95           O  
ATOM   2108  CB  SER A 158      15.332  -2.217  -0.748  1.00 92.95           C  
ATOM   2109  OG  SER A 158      15.497  -1.474   0.444  1.00 92.95           O  
ATOM   2110  H   SER A 158      15.667  -3.802   1.328  1.00 92.95           H  
ATOM   2111  HA  SER A 158      15.591  -4.160  -1.627  1.00 92.95           H  
ATOM   2112  HB2 SER A 158      15.753  -1.628  -1.562  1.00 92.95           H  
ATOM   2113  HB3 SER A 158      14.265  -2.293  -0.939  1.00 92.95           H  
ATOM   2114  HG  SER A 158      14.926  -1.861   1.109  1.00 92.95           H  
ATOM   2115  N   PHE A 159      18.261  -3.044   0.044  1.00  4.58           N  
ATOM   2116  CA  PHE A 159      19.664  -2.672  -0.131  1.00  4.58           C  
ATOM   2117  C   PHE A 159      20.644  -3.814   0.179  1.00 94.47           C  
ATOM   2118  O   PHE A 159      21.744  -3.790  -0.374  1.00 94.47           O  
ATOM   2119  CB  PHE A 159      20.000  -1.452   0.752  1.00 94.47           C  
ATOM   2120  CG  PHE A 159      19.520  -0.134   0.159  1.00 94.47           C  
ATOM   2121  CD1 PHE A 159      20.359   0.599  -0.708  1.00 94.47           C  
ATOM   2122  CD2 PHE A 159      18.227   0.353   0.446  1.00 94.47           C  
ATOM   2123  CE1 PHE A 159      19.908   1.806  -1.281  1.00 94.47           C  
ATOM   2124  CE2 PHE A 159      17.770   1.548  -0.141  1.00 94.47           C  
ATOM   2125  CZ  PHE A 159      18.611   2.278  -1.003  1.00 94.47           C  
ATOM   2126  H   PHE A 159      17.789  -2.751   0.899  1.00 94.47           H  
ATOM   2127  HA  PHE A 159      19.848  -2.382  -1.169  1.00 94.47           H  
ATOM   2128  HB2 PHE A 159      19.599  -1.575   1.758  1.00 94.47           H  
ATOM   2129  HB3 PHE A 159      21.081  -1.368   0.882  1.00 94.47           H  
ATOM   2130  HD1 PHE A 159      21.350   0.238  -0.942  1.00 94.47           H  
ATOM   2131  HD2 PHE A 159      17.573  -0.195   1.106  1.00 94.47           H  
ATOM   2132  HE1 PHE A 159      20.552   2.361  -1.948  1.00 94.47           H  
ATOM   2133  HE2 PHE A 159      16.770   1.900   0.065  1.00 94.47           H  
ATOM   2134  HZ  PHE A 159      18.256   3.193  -1.457  1.00 94.47           H  
ATOM   2135  N   LEU A 160      20.295  -4.833   0.988  1.00  4.59           N  
ATOM   2136  CA  LEU A 160      21.168  -5.997   1.204  1.00  4.59           C  
ATOM   2137  C   LEU A 160      21.511  -6.746  -0.104  1.00 93.77           C  
ATOM   2138  O   LEU A 160      22.689  -7.039  -0.294  1.00 93.77           O  
ATOM   2139  CB  LEU A 160      20.584  -6.917   2.295  1.00 93.77           C  
ATOM   2140  CG  LEU A 160      21.496  -8.082   2.716  1.00 93.77           C  
ATOM   2141  CD1 LEU A 160      22.786  -7.603   3.385  1.00 93.77           C  
ATOM   2142  CD2 LEU A 160      20.750  -8.980   3.704  1.00 93.77           C  
ATOM   2143  H   LEU A 160      19.378  -4.831   1.410  1.00 93.77           H  
ATOM   2144  HA  LEU A 160      22.113  -5.607   1.581  1.00 93.77           H  
ATOM   2145  HB2 LEU A 160      20.365  -6.316   3.178  1.00 93.77           H  
ATOM   2146  HB3 LEU A 160      19.649  -7.345   1.936  1.00 93.77           H  
ATOM   2147  HG  LEU A 160      21.746  -8.680   1.839  1.00 93.77           H  
ATOM   2148 HD11 LEU A 160      22.555  -6.953   4.230  1.00 93.77           H  
ATOM   2149 HD12 LEU A 160      23.400  -7.062   2.665  1.00 93.77           H  
ATOM   2150 HD13 LEU A 160      23.359  -8.461   3.736  1.00 93.77           H  
ATOM   2151 HD21 LEU A 160      21.379  -9.829   3.973  1.00 93.77           H  
ATOM   2152 HD22 LEU A 160      20.495  -8.419   4.603  1.00 93.77           H  
ATOM   2153 HD23 LEU A 160      19.838  -9.357   3.241  1.00 93.77           H  
ATOM   2154  N   PRO A 161      20.576  -7.105  -1.021  1.00  4.60           N  
ATOM   2155  CA  PRO A 161      20.944  -7.719  -2.314  1.00  4.60           C  
ATOM   2156  C   PRO A 161      21.927  -6.871  -3.147  1.00 89.64           C  
ATOM   2157  O   PRO A 161      22.839  -7.413  -3.771  1.00 89.64           O  
ATOM   2158  CB  PRO A 161      19.628  -7.870  -3.087  1.00 89.64           C  
ATOM   2159  CG  PRO A 161      18.527  -7.820  -2.043  1.00 89.64           C  
ATOM   2160  CD  PRO A 161      19.121  -7.070  -0.854  1.00 89.64           C  
ATOM   2161  HA  PRO A 161      21.381  -8.701  -2.121  1.00 89.64           H  
ATOM   2162  HB2 PRO A 161      19.605  -8.793  -3.668  1.00 89.64           H  
ATOM   2163  HB3 PRO A 161      19.476  -7.046  -3.787  1.00 89.64           H  
ATOM   2164  HG2 PRO A 161      17.610  -7.355  -2.408  1.00 89.64           H  
ATOM   2165  HG3 PRO A 161      18.277  -8.838  -1.740  1.00 89.64           H  
ATOM   2166  HD2 PRO A 161      18.775  -7.533   0.066  1.00 89.64           H  
ATOM   2167  HD3 PRO A 161      18.775  -6.039  -0.858  1.00 89.64           H  
ATOM   2168  N   LEU A 162      21.751  -5.542  -3.131  1.00  4.61           N  
ATOM   2169  CA  LEU A 162      22.589  -4.583  -3.842  1.00  4.61           C  
ATOM   2170  C   LEU A 162      23.997  -4.510  -3.219  1.00 89.51           C  
ATOM   2171  O   LEU A 162      24.983  -4.608  -3.949  1.00 89.51           O  
ATOM   2172  CB  LEU A 162      21.879  -3.206  -3.847  1.00 89.51           C  
ATOM   2173  CG  LEU A 162      22.613  -2.065  -4.590  1.00 89.51           C  
ATOM   2174  CD1 LEU A 162      22.966  -2.428  -6.041  1.00 89.51           C  
ATOM   2175  CD2 LEU A 162      21.786  -0.770  -4.560  1.00 89.51           C  
ATOM   2176  H   LEU A 162      20.988  -5.172  -2.583  1.00 89.51           H  
ATOM   2177  HA  LEU A 162      22.688  -4.939  -4.869  1.00 89.51           H  
ATOM   2178  HB2 LEU A 162      20.890  -3.327  -4.292  1.00 89.51           H  
ATOM   2179  HB3 LEU A 162      21.700  -2.886  -2.820  1.00 89.51           H  
ATOM   2180  HG  LEU A 162      23.546  -1.858  -4.063  1.00 89.51           H  
ATOM   2181 HD11 LEU A 162      23.641  -3.281  -6.102  1.00 89.51           H  
ATOM   2182 HD12 LEU A 162      23.477  -1.599  -6.527  1.00 89.51           H  
ATOM   2183 HD13 LEU A 162      22.075  -2.659  -6.625  1.00 89.51           H  
ATOM   2184 HD21 LEU A 162      20.885  -0.868  -5.166  1.00 89.51           H  
ATOM   2185 HD22 LEU A 162      22.353   0.071  -4.958  1.00 89.51           H  
ATOM   2186 HD23 LEU A 162      21.482  -0.508  -3.546  1.00 89.51           H  
ATOM   2187  N   LEU A 163      24.107  -4.421  -1.883  1.00  4.62           N  
ATOM   2188  CA  LEU A 163      25.387  -4.459  -1.163  1.00  4.62           C  
ATOM   2189  C   LEU A 163      26.119  -5.801  -1.322  1.00 92.71           C  
ATOM   2190  O   LEU A 163      27.342  -5.820  -1.403  1.00 92.71           O  
ATOM   2191  CB  LEU A 163      25.133  -4.168   0.328  1.00 92.71           C  
ATOM   2192  CG  LEU A 163      24.732  -2.715   0.644  1.00 92.71           C  
ATOM   2193  CD1 LEU A 163      24.259  -2.621   2.096  1.00 92.71           C  
ATOM   2194  CD2 LEU A 163      25.897  -1.741   0.458  1.00 92.71           C  
ATOM   2195  H   LEU A 163      23.260  -4.359  -1.335  1.00 92.71           H  
ATOM   2196  HA  LEU A 163      26.050  -3.699  -1.576  1.00 92.71           H  
ATOM   2197  HB2 LEU A 163      26.038  -4.402   0.889  1.00 92.71           H  
ATOM   2198  HB3 LEU A 163      24.349  -4.840   0.678  1.00 92.71           H  
ATOM   2199  HG  LEU A 163      23.915  -2.400  -0.005  1.00 92.71           H  
ATOM   2200 HD11 LEU A 163      25.060  -2.924   2.771  1.00 92.71           H  
ATOM   2201 HD12 LEU A 163      23.964  -1.596   2.321  1.00 92.71           H  
ATOM   2202 HD13 LEU A 163      23.397  -3.272   2.240  1.00 92.71           H  
ATOM   2203 HD21 LEU A 163      26.208  -1.725  -0.587  1.00 92.71           H  
ATOM   2204 HD22 LEU A 163      25.584  -0.735   0.737  1.00 92.71           H  
ATOM   2205 HD23 LEU A 163      26.741  -2.041   1.079  1.00 92.71           H  
ATOM   2206  N   LEU A 164      25.382  -6.913  -1.407  1.00  4.63           N  
ATOM   2207  CA  LEU A 164      25.928  -8.247  -1.682  1.00  4.63           C  
ATOM   2208  C   LEU A 164      26.209  -8.498  -3.177  1.00 92.70           C  
ATOM   2209  O   LEU A 164      26.563  -9.616  -3.546  1.00 92.70           O  
ATOM   2210  CB  LEU A 164      24.979  -9.318  -1.108  1.00 92.70           C  
ATOM   2211  CG  LEU A 164      24.871  -9.363   0.426  1.00 92.70           C  
ATOM   2212  CD1 LEU A 164      23.834 -10.420   0.815  1.00 92.70           C  
ATOM   2213  CD2 LEU A 164      26.194  -9.734   1.099  1.00 92.70           C  
ATOM   2214  H   LEU A 164      24.384  -6.830  -1.270  1.00 92.70           H  
ATOM   2215  HA  LEU A 164      26.896  -8.334  -1.189  1.00 92.70           H  
ATOM   2216  HB2 LEU A 164      23.987  -9.154  -1.528  1.00 92.70           H  
ATOM   2217  HB3 LEU A 164      25.320 -10.300  -1.437  1.00 92.70           H  
ATOM   2218  HG  LEU A 164      24.548  -8.396   0.812  1.00 92.70           H  
ATOM   2219 HD11 LEU A 164      24.167 -11.407   0.494  1.00 92.70           H  
ATOM   2220 HD12 LEU A 164      22.881 -10.187   0.339  1.00 92.70           H  
ATOM   2221 HD13 LEU A 164      23.698 -10.419   1.896  1.00 92.70           H  
ATOM   2222 HD21 LEU A 164      26.574 -10.671   0.693  1.00 92.70           H  
ATOM   2223 HD22 LEU A 164      26.045  -9.838   2.174  1.00 92.70           H  
ATOM   2224 HD23 LEU A 164      26.928  -8.946   0.934  1.00 92.70           H  
ATOM   2225  N   GLY A 165      26.021  -7.504  -4.052  1.00  4.64           N  
ATOM   2226  CA  GLY A 165      26.320  -7.628  -5.480  1.00  4.64           C  
ATOM   2227  C   GLY A 165      25.454  -8.644  -6.235  1.00 89.78           C  
ATOM   2228  O   GLY A 165      25.865  -9.105  -7.298  1.00 89.78           O  
ATOM   2229  H   GLY A 165      25.731  -6.601  -3.705  1.00 89.78           H  
ATOM   2230  HA2 GLY A 165      27.363  -7.921  -5.599  1.00 89.78           H  
ATOM   2231  HA3 GLY A 165      26.181  -6.654  -5.948  1.00 89.78           H  
ATOM   2232  N   TRP A 166      24.254  -8.989  -5.741  1.00 87.30           N  
ATOM   2233  CA  TRP A 166      23.368  -9.992  -6.367  1.00 87.30           C  
ATOM   2234  C   TRP A 166      23.001  -9.656  -7.821  1.00 87.30           C  
ATOM   2235  O   TRP A 166      22.724 -10.557  -8.611  1.00 87.30           O  
ATOM   2236  CB  TRP A 166      22.081 -10.155  -5.545  1.00 87.30           C  
ATOM   2237  CG  TRP A 166      22.156 -11.044  -4.340  1.00 87.30           C  
ATOM   2238  CD1 TRP A 166      23.213 -11.193  -3.510  1.00 87.30           C  
ATOM   2239  CD2 TRP A 166      21.137 -11.974  -3.855  1.00 87.30           C  
ATOM   2240  CE2 TRP A 166      21.655 -12.661  -2.716  1.00 87.30           C  
ATOM   2241  CE3 TRP A 166      19.836 -12.325  -4.281  1.00 87.30           C  
ATOM   2242  NE1 TRP A 166      22.916 -12.132  -2.541  1.00 87.30           N  
ATOM   2243  CZ2 TRP A 166      20.923 -13.648  -2.038  1.00 87.30           C  
ATOM   2244  CZ3 TRP A 166      19.092 -13.316  -3.611  1.00 87.30           C  
ATOM   2245  CH2 TRP A 166      19.633 -13.977  -2.493  1.00 87.30           C  
ATOM   2246  H   TRP A 166      23.939  -8.536  -4.894  1.00 87.30           H  
ATOM   2247  HA  TRP A 166      23.883 -10.952  -6.394  1.00 87.30           H  
ATOM   2248  HB2 TRP A 166      21.323 -10.590  -6.197  1.00 87.30           H  
ATOM   2249  HB3 TRP A 166      21.705  -9.176  -5.247  1.00 87.30           H  
ATOM   2250  HD1 TRP A 166      24.156 -10.676  -3.609  1.00 87.30           H  
ATOM   2251  HE1 TRP A 166      23.577 -12.421  -1.834  1.00 87.30           H  
ATOM   2252  HE3 TRP A 166      19.419 -11.826  -5.144  1.00 87.30           H  
ATOM   2253  HZ2 TRP A 166      21.351 -14.153  -1.185  1.00 87.30           H  
ATOM   2254  HZ3 TRP A 166      18.103 -13.574  -3.959  1.00 87.30           H  
ATOM   2255  HH2 TRP A 166      19.059 -14.739  -1.987  1.00 87.30           H  
ATOM   2256  N   HIS A 167      23.048  -8.370  -8.179  1.00 80.93           N  
ATOM   2257  CA  HIS A 167      22.951  -7.899  -9.558  1.00 80.93           C  
ATOM   2258  C   HIS A 167      24.032  -8.532 -10.459  1.00 80.93           C  
ATOM   2259  O   HIS A 167      23.703  -9.090 -11.500  1.00 80.93           O  
ATOM   2260  CB  HIS A 167      23.032  -6.364  -9.540  1.00 80.93           C  
ATOM   2261  CG  HIS A 167      22.959  -5.736 -10.907  1.00 80.93           C  
ATOM   2262  CD2 HIS A 167      21.845  -5.264 -11.547  1.00 80.93           C  
ATOM   2263  ND1 HIS A 167      24.017  -5.544 -11.760  1.00 80.93           N  
ATOM   2264  CE1 HIS A 167      23.556  -4.996 -12.890  1.00 80.93           C  
ATOM   2265  NE2 HIS A 167      22.241  -4.761 -12.793  1.00 80.93           N  
ATOM   2266  H   HIS A 167      23.274  -7.697  -7.461  1.00 80.93           H  
ATOM   2267  HA  HIS A 167      21.982  -8.189  -9.963  1.00 80.93           H  
ATOM   2268  HB2 HIS A 167      23.970  -6.059  -9.075  1.00 80.93           H  
ATOM   2269  HB3 HIS A 167      22.213  -5.974  -8.936  1.00 80.93           H  
ATOM   2270  HD1 HIS A 167      24.989  -5.727 -11.558  1.00 80.93           H  
ATOM   2271  HD2 HIS A 167      20.836  -5.286 -11.161  1.00 80.93           H  
ATOM   2272  HE1 HIS A 167      24.161  -4.756 -13.752  1.00 80.93           H  
ATOM   2273  N   GLU A 168      25.308  -8.526 -10.058  1.00 83.73           N  
ATOM   2274  CA  GLU A 168      26.385  -9.081 -10.893  1.00 83.73           C  
ATOM   2275  C   GLU A 168      26.346 -10.623 -10.939  1.00 83.73           C  
ATOM   2276  O   GLU A 168      26.583 -11.198 -11.998  1.00 83.73           O  
ATOM   2277  CB  GLU A 168      27.770  -8.573 -10.448  1.00 83.73           C  
ATOM   2278  CG  GLU A 168      27.931  -7.049 -10.270  1.00 83.73           C  
ATOM   2279  CD  GLU A 168      27.538  -6.178 -11.480  1.00 83.73           C  
ATOM   2280  OE1 GLU A 168      26.657  -5.302 -11.308  1.00 83.73           O  
ATOM   2281  OE2 GLU A 168      28.105  -6.288 -12.589  1.00 83.73           O1-
ATOM   2282  H   GLU A 168      25.540  -8.198  -9.131  1.00 83.73           H  
ATOM   2283  HA  GLU A 168      26.235  -8.743 -11.918  1.00 83.73           H  
ATOM   2284  HB2 GLU A 168      28.504  -8.909 -11.181  1.00 83.73           H  
ATOM   2285  HB3 GLU A 168      28.019  -9.045  -9.498  1.00 83.73           H  
ATOM   2286  HG2 GLU A 168      27.338  -6.747  -9.406  1.00 83.73           H  
ATOM   2287  HG3 GLU A 168      28.972  -6.847 -10.020  1.00 83.73           H  
ATOM   2288  N   LEU A 169      25.965 -11.309  -9.846  1.00 80.06           N  
ATOM   2289  CA  LEU A 169      25.833 -12.781  -9.837  1.00 80.06           C  
ATOM   2290  C   LEU A 169      24.721 -13.312 -10.762  1.00 80.06           C  
ATOM   2291  O   LEU A 169      24.776 -14.466 -11.183  1.00 80.06           O  
ATOM   2292  CB  LEU A 169      25.588 -13.311  -8.408  1.00 80.06           C  
ATOM   2293  CG  LEU A 169      26.865 -13.460  -7.556  1.00 80.06           C  
ATOM   2294  CD1 LEU A 169      26.978 -12.345  -6.518  1.00 80.06           C  
ATOM   2295  CD2 LEU A 169      26.867 -14.797  -6.810  1.00 80.06           C  
ATOM   2296  H   LEU A 169      25.773 -10.790  -9.001  1.00 80.06           H  
ATOM   2297  HA  LEU A 169      26.759 -13.212 -10.217  1.00 80.06           H  
ATOM   2298  HB2 LEU A 169      25.137 -14.298  -8.503  1.00 80.06           H  
ATOM   2299  HB3 LEU A 169      24.854 -12.685  -7.899  1.00 80.06           H  
ATOM   2300  HG  LEU A 169      27.746 -13.434  -8.197  1.00 80.06           H  
ATOM   2301 HD11 LEU A 169      27.884 -12.477  -5.927  1.00 80.06           H  
ATOM   2302 HD12 LEU A 169      27.041 -11.383  -7.026  1.00 80.06           H  
ATOM   2303 HD13 LEU A 169      26.114 -12.348  -5.853  1.00 80.06           H  
ATOM   2304 HD21 LEU A 169      26.842 -15.616  -7.529  1.00 80.06           H  
ATOM   2305 HD22 LEU A 169      25.998 -14.862  -6.155  1.00 80.06           H  
ATOM   2306 HD23 LEU A 169      27.776 -14.885  -6.216  1.00 80.06           H  
ATOM   2307  N   GLY A 170      23.696 -12.507 -11.054  1.00 70.16           N  
ATOM   2308  CA  GLY A 170      22.558 -12.923 -11.878  1.00 70.16           C  
ATOM   2309  C   GLY A 170      22.742 -12.740 -13.388  1.00 70.16           C  
ATOM   2310  O   GLY A 170      21.967 -13.297 -14.167  1.00 70.16           O  
ATOM   2311  H   GLY A 170      23.699 -11.576 -10.664  1.00 70.16           H  
ATOM   2312  HA2 GLY A 170      22.328 -13.971 -11.687  1.00 70.16           H  
ATOM   2313  HA3 GLY A 170      21.702 -12.317 -11.583  1.00 70.16           H  
ATOM   2314  N   HIS A 171      23.722 -11.943 -13.818  1.00 64.85           N  
ATOM   2315  CA  HIS A 171      23.766 -11.388 -15.171  1.00 64.85           C  
ATOM   2316  C   HIS A 171      24.729 -12.134 -16.112  1.00 64.85           C  
ATOM   2317  O   HIS A 171      25.845 -11.699 -16.379  1.00 64.85           O  
ATOM   2318  CB  HIS A 171      23.998  -9.865 -15.090  1.00 64.85           C  
ATOM   2319  CG  HIS A 171      22.712  -9.085 -15.221  1.00 64.85           C  
ATOM   2320  CD2 HIS A 171      21.929  -8.575 -14.219  1.00 64.85           C  
ATOM   2321  ND1 HIS A 171      22.104  -8.762 -16.411  1.00 64.85           N  
ATOM   2322  CE1 HIS A 171      20.981  -8.079 -16.134  1.00 64.85           C  
ATOM   2323  NE2 HIS A 171      20.832  -7.941 -14.809  1.00 64.85           N  
ATOM   2324  H   HIS A 171      24.375 -11.576 -13.140  1.00 64.85           H  
ATOM   2325  HA  HIS A 171      22.780 -11.512 -15.617  1.00 64.85           H  
ATOM   2326  HB2 HIS A 171      24.496  -9.603 -14.157  1.00 64.85           H  
ATOM   2327  HB3 HIS A 171      24.651  -9.544 -15.902  1.00 64.85           H  
ATOM   2328  HD1 HIS A 171      22.510  -8.909 -17.324  1.00 64.85           H  
ATOM   2329  HD2 HIS A 171      22.113  -8.649 -13.158  1.00 64.85           H  
ATOM   2330  HE1 HIS A 171      20.305  -7.668 -16.868  1.00 64.85           H  
ATOM   2331  N   ALA A 172      24.237 -13.208 -16.742  1.00 65.62           N  
ATOM   2332  CA  ALA A 172      24.919 -13.879 -17.863  1.00 65.62           C  
ATOM   2333  C   ALA A 172      25.030 -13.014 -19.146  1.00 65.62           C  
ATOM   2334  O   ALA A 172      25.630 -13.429 -20.137  1.00 65.62           O  
ATOM   2335  CB  ALA A 172      24.198 -15.204 -18.141  1.00 65.62           C  
ATOM   2336  H   ALA A 172      23.350 -13.573 -16.426  1.00 65.62           H  
ATOM   2337  HA  ALA A 172      25.938 -14.106 -17.550  1.00 65.62           H  
ATOM   2338  HB1 ALA A 172      24.725 -15.751 -18.922  1.00 65.62           H  
ATOM   2339  HB2 ALA A 172      24.185 -15.814 -17.237  1.00 65.62           H  
ATOM   2340  HB3 ALA A 172      23.174 -15.014 -18.464  1.00 65.62           H  
ATOM   2341  N   ARG A 173      24.434 -11.813 -19.150  1.00 70.23           N  
ATOM   2342  CA  ARG A 173      24.585 -10.776 -20.181  1.00 70.23           C  
ATOM   2343  C   ARG A 173      24.763  -9.416 -19.497  1.00 70.23           C  
ATOM   2344  O   ARG A 173      24.004  -9.138 -18.564  1.00 70.23           O  
ATOM   2345  CB  ARG A 173      23.359 -10.735 -21.108  1.00 70.23           C  
ATOM   2346  CG  ARG A 173      23.203 -12.005 -21.954  1.00 70.23           C  
ATOM   2347  CD  ARG A 173      21.991 -11.878 -22.883  1.00 70.23           C  
ATOM   2348  NE  ARG A 173      21.817 -13.090 -23.706  1.00 70.23           N  
ATOM   2349  CZ  ARG A 173      20.793 -13.362 -24.495  1.00 70.23           C  
ATOM   2350  NH1 ARG A 173      19.792 -12.538 -24.644  1.00 70.23           N  
ATOM   2351  NH2 ARG A 173      20.750 -14.487 -25.153  1.00 70.23           N1+
ATOM   2352  H   ARG A 173      23.994 -11.529 -18.286  1.00 70.23           H  
ATOM   2353  HA  ARG A 173      25.476 -11.001 -20.767  1.00 70.23           H  
ATOM   2354  HB2 ARG A 173      23.461  -9.882 -21.778  1.00 70.23           H  
ATOM   2355  HB3 ARG A 173      22.461 -10.589 -20.508  1.00 70.23           H  
ATOM   2356  HG2 ARG A 173      23.058 -12.866 -21.301  1.00 70.23           H  
ATOM   2357  HG3 ARG A 173      24.104 -12.157 -22.548  1.00 70.23           H  
ATOM   2358  HD2 ARG A 173      21.102 -11.721 -22.273  1.00 70.23           H  
ATOM   2359  HD3 ARG A 173      22.131 -11.015 -23.533  1.00 70.23           H  
ATOM   2360  HE  ARG A 173      22.545 -13.787 -23.638  1.00 70.23           H  
ATOM   2361 HH11 ARG A 173      19.769 -11.695 -24.088  1.00 70.23           H  
ATOM   2362 HH12 ARG A 173      18.982 -12.796 -25.189  1.00 70.23           H  
ATOM   2363 HH21 ARG A 173      21.492 -15.164 -25.052  1.00 70.23           H  
ATOM   2364 HH22 ARG A 173      19.953 -14.699 -25.736  1.00 70.23           H  
ATOM   2365  N   PRO A 174      25.697  -8.560 -19.954  1.00 73.31           N  
ATOM   2366  CA  PRO A 174      25.868  -7.223 -19.392  1.00 73.31           C  
ATOM   2367  C   PRO A 174      24.596  -6.377 -19.589  1.00 73.31           C  
ATOM   2368  O   PRO A 174      23.900  -6.551 -20.594  1.00 73.31           O  
ATOM   2369  CB  PRO A 174      27.078  -6.623 -20.119  1.00 73.31           C  
ATOM   2370  CG  PRO A 174      27.068  -7.340 -21.469  1.00 73.31           C  
ATOM   2371  CD  PRO A 174      26.571  -8.739 -21.106  1.00 73.31           C  
ATOM   2372  HA  PRO A 174      26.091  -7.314 -18.329  1.00 73.31           H  
ATOM   2373  HB2 PRO A 174      27.989  -6.879 -19.579  1.00 73.31           H  
ATOM   2374  HB3 PRO A 174      26.996  -5.542 -20.235  1.00 73.31           H  
ATOM   2375  HG2 PRO A 174      26.353  -6.858 -22.136  1.00 73.31           H  
ATOM   2376  HG3 PRO A 174      28.059  -7.368 -21.922  1.00 73.31           H  
ATOM   2377  HD2 PRO A 174      27.414  -9.370 -20.825  1.00 73.31           H  
ATOM   2378  HD3 PRO A 174      26.038  -9.172 -21.952  1.00 73.31           H  
ATOM   2379  N   PRO A 175      24.276  -5.456 -18.660  1.00 73.21           N  
ATOM   2380  CA  PRO A 175      23.100  -4.600 -18.781  1.00 73.21           C  
ATOM   2381  C   PRO A 175      23.204  -3.699 -20.018  1.00 73.21           C  
ATOM   2382  O   PRO A 175      24.235  -3.067 -20.257  1.00 73.21           O  
ATOM   2383  CB  PRO A 175      23.034  -3.801 -17.474  1.00 73.21           C  
ATOM   2384  CG  PRO A 175      24.488  -3.768 -17.003  1.00 73.21           C  
ATOM   2385  CD  PRO A 175      25.024  -5.125 -17.456  1.00 73.21           C  
ATOM   2386  HA  PRO A 175      22.206  -5.218 -18.865  1.00 73.21           H  
ATOM   2387  HB2 PRO A 175      22.631  -2.799 -17.621  1.00 73.21           H  
ATOM   2388  HB3 PRO A 175      22.432  -4.347 -16.747  1.00 73.21           H  
ATOM   2389  HG2 PRO A 175      25.024  -2.971 -17.518  1.00 73.21           H  
ATOM   2390  HG3 PRO A 175      24.561  -3.645 -15.922  1.00 73.21           H  
ATOM   2391  HD2 PRO A 175      26.094  -5.057 -17.653  1.00 73.21           H  
ATOM   2392  HD3 PRO A 175      24.826  -5.875 -16.691  1.00 73.21           H  
ATOM   2393  N   VAL A 176      22.122  -3.628 -20.798  1.00 81.62           N  
ATOM   2394  CA  VAL A 176      22.062  -2.821 -22.025  1.00 81.62           C  
ATOM   2395  C   VAL A 176      22.216  -1.334 -21.665  1.00 81.62           C  
ATOM   2396  O   VAL A 176      21.453  -0.837 -20.830  1.00 81.62           O  
ATOM   2397  CB  VAL A 176      20.748  -3.067 -22.797  1.00 81.62           C  
ATOM   2398  CG1 VAL A 176      20.686  -2.261 -24.101  1.00 81.62           C  
ATOM   2399  CG2 VAL A 176      20.588  -4.549 -23.168  1.00 81.62           C  
ATOM   2400  H   VAL A 176      21.305  -4.162 -20.537  1.00 81.62           H  
ATOM   2401  HA  VAL A 176      22.890  -3.136 -22.661  1.00 81.62           H  
ATOM   2402  HB  VAL A 176      19.905  -2.777 -22.170  1.00 81.62           H  
ATOM   2403 HG11 VAL A 176      21.516  -2.531 -24.754  1.00 81.62           H  
ATOM   2404 HG12 VAL A 176      20.722  -1.192 -23.892  1.00 81.62           H  
ATOM   2405 HG13 VAL A 176      19.748  -2.469 -24.616  1.00 81.62           H  
ATOM   2406 HG21 VAL A 176      21.434  -4.880 -23.770  1.00 81.62           H  
ATOM   2407 HG22 VAL A 176      20.527  -5.162 -22.269  1.00 81.62           H  
ATOM   2408 HG23 VAL A 176      19.666  -4.690 -23.732  1.00 81.62           H  
ATOM   2409  N   PRO A 177      23.167  -0.593 -22.268  1.00 82.54           N  
ATOM   2410  CA  PRO A 177      23.369   0.816 -21.947  1.00 82.54           C  
ATOM   2411  C   PRO A 177      22.103   1.627 -22.253  1.00 82.54           C  
ATOM   2412  O   PRO A 177      21.574   1.587 -23.361  1.00 82.54           O  
ATOM   2413  CB  PRO A 177      24.583   1.266 -22.770  1.00 82.54           C  
ATOM   2414  CG  PRO A 177      24.616   0.278 -23.936  1.00 82.54           C  
ATOM   2415  CD  PRO A 177      24.099  -1.013 -23.304  1.00 82.54           C  
ATOM   2416  HA  PRO A 177      23.606   0.912 -20.888  1.00 82.54           H  
ATOM   2417  HB2 PRO A 177      25.486   1.147 -22.172  1.00 82.54           H  
ATOM   2418  HB3 PRO A 177      24.490   2.295 -23.116  1.00 82.54           H  
ATOM   2419  HG2 PRO A 177      25.622   0.157 -24.338  1.00 82.54           H  
ATOM   2420  HG3 PRO A 177      23.927   0.605 -24.715  1.00 82.54           H  
ATOM   2421  HD2 PRO A 177      23.613  -1.623 -24.065  1.00 82.54           H  
ATOM   2422  HD3 PRO A 177      24.923  -1.561 -22.848  1.00 82.54           H  
ATOM   2423  N   GLY A 178      21.601   2.347 -21.246  1.00 85.46           N  
ATOM   2424  CA  GLY A 178      20.363   3.116 -21.308  1.00 85.46           C  
ATOM   2425  C   GLY A 178      19.141   2.358 -20.776  1.00 85.46           C  
ATOM   2426  O   GLY A 178      18.092   2.974 -20.605  1.00 85.46           O  
ATOM   2427  H   GLY A 178      22.067   2.306 -20.352  1.00 85.46           H  
ATOM   2428  HA2 GLY A 178      20.154   3.454 -22.324  1.00 85.46           H  
ATOM   2429  HA3 GLY A 178      20.493   4.017 -20.708  1.00 85.46           H  
ATOM   2430  N   GLN A 179      19.251   1.057 -20.468  1.00 86.50           N  
ATOM   2431  CA  GLN A 179      18.251   0.322 -19.700  1.00 86.50           C  
ATOM   2432  C   GLN A 179      18.684   0.386 -18.230  1.00 86.50           C  
ATOM   2433  O   GLN A 179      19.841   0.113 -17.908  1.00 86.50           O  
ATOM   2434  CB  GLN A 179      18.219  -1.158 -20.159  1.00 86.50           C  
ATOM   2435  CG  GLN A 179      17.198  -2.042 -19.397  1.00 86.50           C  
ATOM   2436  CD  GLN A 179      17.024  -3.466 -19.932  1.00 86.50           C  
ATOM   2437  NE2 GLN A 179      17.673  -3.830 -21.031  1.00 86.50           N  
ATOM   2438  OE1 GLN A 179      16.299  -4.260 -19.344  1.00 86.50           O  
ATOM   2439  H   GLN A 179      20.153   0.602 -20.583  1.00 86.50           H  
ATOM   2440  HA  GLN A 179      17.257   0.758 -19.825  1.00 86.50           H  
ATOM   2441  HB2 GLN A 179      19.206  -1.605 -20.044  1.00 86.50           H  
ATOM   2442  HB3 GLN A 179      17.991  -1.171 -21.226  1.00 86.50           H  
ATOM   2443  HG2 GLN A 179      17.481  -2.130 -18.347  1.00 86.50           H  
ATOM   2444  HG3 GLN A 179      16.216  -1.566 -19.409  1.00 86.50           H  
ATOM   2445 HE21 GLN A 179      18.246  -3.168 -21.526  1.00 86.50           H  
ATOM   2446 HE22 GLN A 179      17.547  -4.766 -21.384  1.00 86.50           H  
ATOM   2447  N   CYS A 180      17.743   0.700 -17.340  1.00 45.50           N  
ATOM   2448  CA  CYS A 180      17.855   0.429 -15.914  1.00 45.50           C  
ATOM   2449  C   CYS A 180      16.933  -0.769 -15.657  1.00 86.50           C  
ATOM   2450  O   CYS A 180      15.791  -0.770 -16.119  1.00 86.50           O  
ATOM   2451  CB  CYS A 180      17.374   1.656 -15.118  1.00 86.50           C  
ATOM   2452  SG  CYS A 180      17.447   1.462 -13.317  1.00 86.50           S  
ATOM   2453  H   CYS A 180      16.803   0.854 -17.678  1.00 86.50           H  
ATOM   2454  HA  CYS A 180      18.879   0.183 -15.630  1.00 86.50           H  
ATOM   2455  HB2 CYS A 180      16.352   1.919 -15.394  1.00 86.50           H  
ATOM   2456  HB3 CYS A 180      17.994   2.513 -15.373  1.00 86.50           H  
ATOM   2457  N   ARG A 181      17.436  -1.796 -14.969  1.00 45.51           N  
ATOM   2458  CA  ARG A 181      16.735  -3.020 -14.607  1.00 45.51           C  
ATOM   2459  C   ARG A 181      17.574  -3.694 -13.517  1.00 79.34           C  
ATOM   2460  O   ARG A 181      18.580  -4.316 -13.837  1.00 79.34           O  
ATOM   2461  CB  ARG A 181      16.498  -3.901 -15.864  1.00 79.34           C  
ATOM   2462  CG  ARG A 181      15.884  -5.292 -15.600  1.00 79.34           C  
ATOM   2463  CD  ARG A 181      15.542  -6.042 -16.900  1.00 79.34           C  
ATOM   2464  NE  ARG A 181      14.963  -7.375 -16.655  1.00 79.34           N  
ATOM   2465  CZ  ARG A 181      14.501  -8.204 -17.612  1.00 79.34           C  
ATOM   2466  NH1 ARG A 181      14.512  -7.859 -18.905  1.00 79.34           N  
ATOM   2467  NH2 ARG A 181      14.017  -9.409 -17.298  1.00 79.34           N1+
ATOM   2468  H   ARG A 181      18.390  -1.733 -14.638  1.00 79.34           H  
ATOM   2469  HA  ARG A 181      15.765  -2.754 -14.183  1.00 79.34           H  
ATOM   2470  HB2 ARG A 181      15.848  -3.367 -16.557  1.00 79.34           H  
ATOM   2471  HB3 ARG A 181      17.444  -4.038 -16.391  1.00 79.34           H  
ATOM   2472  HG2 ARG A 181      14.983  -5.187 -14.993  1.00 79.34           H  
ATOM   2473  HG3 ARG A 181      16.587  -5.892 -15.022  1.00 79.34           H  
ATOM   2474  HD2 ARG A 181      14.830  -5.459 -17.485  1.00 79.34           H  
ATOM   2475  HD3 ARG A 181      16.439  -6.164 -17.507  1.00 79.34           H  
ATOM   2476  HE  ARG A 181      14.945  -7.663 -15.682  1.00 79.34           H  
ATOM   2477 HH11 ARG A 181      14.168  -8.521 -19.599  1.00 79.34           H  
ATOM   2478 HH12 ARG A 181      14.863  -6.961 -19.205  1.00 79.34           H  
ATOM   2479 HH21 ARG A 181      13.977  -9.739 -16.346  1.00 79.34           H  
ATOM   2480 HH22 ARG A 181      13.685 -10.010 -18.048  1.00 79.34           H  
ATOM   2481  N   LEU A 182      17.187  -3.549 -12.243  1.00 45.52           N  
ATOM   2482  CA  LEU A 182      17.912  -4.118 -11.099  1.00 45.52           C  
ATOM   2483  C   LEU A 182      17.678  -5.638 -10.989  1.00 69.23           C  
ATOM   2484  O   LEU A 182      18.548  -6.376 -10.530  1.00 69.23           O  
ATOM   2485  CB  LEU A 182      17.378  -3.436  -9.814  1.00 69.23           C  
ATOM   2486  CG  LEU A 182      18.088  -3.797  -8.483  1.00 69.23           C  
ATOM   2487  CD1 LEU A 182      19.524  -3.253  -8.420  1.00 69.23           C  
ATOM   2488  CD2 LEU A 182      17.280  -3.300  -7.272  1.00 69.23           C  
ATOM   2489  H   LEU A 182      16.396  -2.958 -12.044  1.00 69.23           H  
ATOM   2490  HA  LEU A 182      18.978  -3.921 -11.218  1.00 69.23           H  
ATOM   2491  HB2 LEU A 182      16.314  -3.660  -9.712  1.00 69.23           H  
ATOM   2492  HB3 LEU A 182      17.437  -2.359  -9.953  1.00 69.23           H  
ATOM   2493  HG  LEU A 182      18.139  -4.882  -8.385  1.00 69.23           H  
ATOM   2494 HD11 LEU A 182      19.999  -3.518  -7.476  1.00 69.23           H  
ATOM   2495 HD12 LEU A 182      20.146  -3.657  -9.219  1.00 69.23           H  
ATOM   2496 HD13 LEU A 182      19.538  -2.165  -8.502  1.00 69.23           H  
ATOM   2497 HD21 LEU A 182      17.744  -3.610  -6.335  1.00 69.23           H  
ATOM   2498 HD22 LEU A 182      17.213  -2.212  -7.256  1.00 69.23           H  
ATOM   2499 HD23 LEU A 182      16.265  -3.697  -7.278  1.00 69.23           H  
ATOM   2500  N   LEU A 183      16.482  -6.088 -11.381  1.00 64.89           N  
ATOM   2501  CA  LEU A 183      16.024  -7.463 -11.298  1.00 64.89           C  
ATOM   2502  C   LEU A 183      15.964  -8.039 -12.715  1.00 64.89           C  
ATOM   2503  O   LEU A 183      15.234  -7.535 -13.571  1.00 64.89           O  
ATOM   2504  CB  LEU A 183      14.604  -7.468 -10.688  1.00 64.89           C  
ATOM   2505  CG  LEU A 183      14.556  -7.882  -9.206  1.00 64.89           C  
ATOM   2506  CD1 LEU A 183      15.354  -6.928  -8.305  1.00 64.89           C  
ATOM   2507  CD2 LEU A 183      13.095  -7.968  -8.757  1.00 64.89           C  
ATOM   2508  H   LEU A 183      15.864  -5.431 -11.827  1.00 64.89           H  
ATOM   2509  HA  LEU A 183      16.694  -8.075 -10.689  1.00 64.89           H  
ATOM   2510  HB2 LEU A 183      14.124  -6.497 -10.818  1.00 64.89           H  
ATOM   2511  HB3 LEU A 183      13.964  -8.154 -11.242  1.00 64.89           H  
ATOM   2512  HG  LEU A 183      14.991  -8.878  -9.105  1.00 64.89           H  
ATOM   2513 HD11 LEU A 183      15.049  -5.892  -8.438  1.00 64.89           H  
ATOM   2514 HD12 LEU A 183      15.241  -7.186  -7.252  1.00 64.89           H  
ATOM   2515 HD13 LEU A 183      16.419  -6.973  -8.530  1.00 64.89           H  
ATOM   2516 HD21 LEU A 183      13.011  -8.253  -7.709  1.00 64.89           H  
ATOM   2517 HD22 LEU A 183      12.530  -8.685  -9.350  1.00 64.89           H  
ATOM   2518 HD23 LEU A 183      12.604  -7.010  -8.897  1.00 64.89           H  
ATOM   2519  N   ALA A 184      16.696  -9.129 -12.934  1.00 69.07           N  
ATOM   2520  CA  ALA A 184      16.652  -9.946 -14.141  1.00 69.07           C  
ATOM   2521  C   ALA A 184      16.798 -11.435 -13.813  1.00 69.07           C  
ATOM   2522  O   ALA A 184      16.251 -12.276 -14.523  1.00 69.07           O  
ATOM   2523  CB  ALA A 184      17.674  -9.451 -15.171  1.00 69.07           C  
ATOM   2524  H   ALA A 184      17.290  -9.429 -12.179  1.00 69.07           H  
ATOM   2525  HA  ALA A 184      15.660  -9.846 -14.588  1.00 69.07           H  
ATOM   2526  HB1 ALA A 184      18.692  -9.586 -14.805  1.00 69.07           H  
ATOM   2527  HB2 ALA A 184      17.585 -10.004 -16.107  1.00 69.07           H  
ATOM   2528  HB3 ALA A 184      17.537  -8.393 -15.397  1.00 69.07           H  
ATOM   2529  N   SER A 185      17.508 -11.767 -12.726  1.00  5.35           N  
ATOM   2530  CA  SER A 185      17.616 -13.135 -12.215  1.00  5.36           C  
ATOM   2531  C   SER A 185      16.319 -13.572 -11.529  1.00 87.16           C  
ATOM   2532  O   SER A 185      15.978 -13.107 -10.441  1.00 87.16           O  
ATOM   2533  CB  SER A 185      18.859 -13.304 -11.331  1.00 87.16           C  
ATOM   2534  OG  SER A 185      18.937 -12.321 -10.315  1.00 87.16           O  
ATOM   2535  H   SER A 185      17.877 -11.019 -12.157  1.00 87.16           H  
ATOM   2536  HA  SER A 185      17.770 -13.799 -13.066  1.00 87.16           H  
ATOM   2537  HB2 SER A 185      18.854 -14.297 -10.880  1.00 87.16           H  
ATOM   2538  HB3 SER A 185      19.737 -13.221 -11.970  1.00 87.16           H  
ATOM   2539  HG  SER A 185      19.819 -12.321  -9.937  1.00 87.16           H  
ATOM   2540  N   LEU A 186      15.620 -14.532 -12.141  1.00  5.36           N  
ATOM   2541  CA  LEU A 186      14.413 -15.172 -11.604  1.00  5.37           C  
ATOM   2542  C   LEU A 186      14.458 -15.495 -10.092  1.00 90.43           C  
ATOM   2543  O   LEU A 186      13.504 -15.128  -9.404  1.00 90.43           O  
ATOM   2544  CB  LEU A 186      14.115 -16.424 -12.452  1.00 90.43           C  
ATOM   2545  CG  LEU A 186      12.831 -17.178 -12.057  1.00 90.43           C  
ATOM   2546  CD1 LEU A 186      11.579 -16.308 -12.168  1.00 90.43           C  
ATOM   2547  CD2 LEU A 186      12.655 -18.399 -12.958  1.00 90.43           C  
ATOM   2548  H   LEU A 186      15.885 -14.766 -13.087  1.00 90.43           H  
ATOM   2549  HA  LEU A 186      13.593 -14.467 -11.742  1.00 90.43           H  
ATOM   2550  HB2 LEU A 186      14.031 -16.122 -13.497  1.00 90.43           H  
ATOM   2551  HB3 LEU A 186      14.956 -17.113 -12.377  1.00 90.43           H  
ATOM   2552  HG  LEU A 186      12.925 -17.531 -11.030  1.00 90.43           H  
ATOM   2553 HD11 LEU A 186      11.514 -15.892 -13.173  1.00 90.43           H  
ATOM   2554 HD12 LEU A 186      10.689 -16.906 -11.970  1.00 90.43           H  
ATOM   2555 HD13 LEU A 186      11.615 -15.493 -11.445  1.00 90.43           H  
ATOM   2556 HD21 LEU A 186      11.766 -18.954 -12.660  1.00 90.43           H  
ATOM   2557 HD22 LEU A 186      13.524 -19.052 -12.871  1.00 90.43           H  
ATOM   2558 HD23 LEU A 186      12.549 -18.080 -13.994  1.00 90.43           H  
ATOM   2559  N   PRO A 187      15.519 -16.108  -9.516  1.00  5.37           N  
ATOM   2560  CA  PRO A 187      15.569 -16.346  -8.071  1.00  5.38           C  
ATOM   2561  C   PRO A 187      15.537 -15.054  -7.243  1.00 91.46           C  
ATOM   2562  O   PRO A 187      14.881 -15.029  -6.203  1.00 91.46           O  
ATOM   2563  CB  PRO A 187      16.849 -17.152  -7.820  1.00 91.46           C  
ATOM   2564  CG  PRO A 187      17.728 -16.826  -9.025  1.00 91.46           C  
ATOM   2565  CD  PRO A 187      16.702 -16.686 -10.146  1.00 91.46           C  
ATOM   2566  HA  PRO A 187      14.710 -16.949  -7.775  1.00 91.46           H  
ATOM   2567  HB2 PRO A 187      16.611 -18.216  -7.824  1.00 91.46           H  
ATOM   2568  HB3 PRO A 187      17.334 -16.880  -6.882  1.00 91.46           H  
ATOM   2569  HG2 PRO A 187      18.447 -17.618  -9.231  1.00 91.46           H  
ATOM   2570  HG3 PRO A 187      18.235 -15.874  -8.867  1.00 91.46           H  
ATOM   2571  HD2 PRO A 187      17.121 -16.065 -10.938  1.00 91.46           H  
ATOM   2572  HD3 PRO A 187      16.453 -17.671 -10.539  1.00 91.46           H  
ATOM   2573  N   PHE A 188      16.209 -13.976  -7.677  1.00  5.38           N  
ATOM   2574  CA  PHE A 188      16.236 -12.675  -6.999  1.00  5.39           C  
ATOM   2575  C   PHE A 188      14.847 -12.023  -7.071  1.00 89.40           C  
ATOM   2576  O   PHE A 188      14.358 -11.522  -6.062  1.00 89.40           O  
ATOM   2577  CB  PHE A 188      17.308 -11.789  -7.677  1.00 89.40           C  
ATOM   2578  CG  PHE A 188      17.616 -10.388  -7.156  1.00 89.40           C  
ATOM   2579  CD1 PHE A 188      17.148  -9.909  -5.911  1.00 89.40           C  
ATOM   2580  CD2 PHE A 188      18.400  -9.539  -7.968  1.00 89.40           C  
ATOM   2581  CE1 PHE A 188      17.419  -8.585  -5.517  1.00 89.40           C  
ATOM   2582  CE2 PHE A 188      18.696  -8.225  -7.560  1.00 89.40           C  
ATOM   2583  CZ  PHE A 188      18.194  -7.742  -6.337  1.00 89.40           C  
ATOM   2584  H   PHE A 188      16.625 -14.008  -8.599  1.00 89.40           H  
ATOM   2585  HA  PHE A 188      16.506 -12.831  -5.953  1.00 89.40           H  
ATOM   2586  HB2 PHE A 188      17.031 -11.652  -8.720  1.00 89.40           H  
ATOM   2587  HB3 PHE A 188      18.254 -12.330  -7.682  1.00 89.40           H  
ATOM   2588  HD1 PHE A 188      16.562 -10.532  -5.253  1.00 89.40           H  
ATOM   2589  HD2 PHE A 188      18.774  -9.891  -8.919  1.00 89.40           H  
ATOM   2590  HE1 PHE A 188      17.030  -8.215  -4.580  1.00 89.40           H  
ATOM   2591  HE2 PHE A 188      19.284  -7.581  -8.199  1.00 89.40           H  
ATOM   2592  HZ  PHE A 188      18.397  -6.725  -6.035  1.00 89.40           H  
ATOM   2593  N   VAL A 189      14.176 -12.118  -8.228  1.00  5.39           N  
ATOM   2594  CA  VAL A 189      12.806 -11.658  -8.456  1.00  5.40           C  
ATOM   2595  C   VAL A 189      11.817 -12.333  -7.487  1.00 91.73           C  
ATOM   2596  O   VAL A 189      11.008 -11.659  -6.845  1.00 91.73           O  
ATOM   2597  CB  VAL A 189      12.425 -11.886  -9.947  1.00 91.73           C  
ATOM   2598  CG1 VAL A 189      10.960 -11.530 -10.270  1.00 91.73           C  
ATOM   2599  CG2 VAL A 189      13.364 -11.143 -10.919  1.00 91.73           C  
ATOM   2600  H   VAL A 189      14.658 -12.556  -9.006  1.00 91.73           H  
ATOM   2601  HA  VAL A 189      12.780 -10.594  -8.233  1.00 91.73           H  
ATOM   2602  HB  VAL A 189      12.534 -12.949 -10.155  1.00 91.73           H  
ATOM   2603 HG11 VAL A 189      10.737 -10.494 -10.013  1.00 91.73           H  
ATOM   2604 HG12 VAL A 189      10.252 -12.165  -9.739  1.00 91.73           H  
ATOM   2605 HG13 VAL A 189      10.752 -11.654 -11.331  1.00 91.73           H  
ATOM   2606 HG21 VAL A 189      13.402 -11.638 -11.887  1.00 91.73           H  
ATOM   2607 HG22 VAL A 189      14.391 -11.072 -10.565  1.00 91.73           H  
ATOM   2608 HG23 VAL A 189      13.014 -10.129 -11.095  1.00 91.73           H  
ATOM   2609  N   LEU A 190      11.906 -13.661  -7.364  1.00  5.40           N  
ATOM   2610  CA  LEU A 190      11.043 -14.472  -6.514  1.00  5.41           C  
ATOM   2611  C   LEU A 190      11.350 -14.265  -5.019  1.00 93.47           C  
ATOM   2612  O   LEU A 190      10.415 -14.151  -4.227  1.00 93.47           O  
ATOM   2613  CB  LEU A 190      11.217 -15.953  -6.900  1.00 93.47           C  
ATOM   2614  CG  LEU A 190      10.694 -16.309  -8.313  1.00 93.47           C  
ATOM   2615  CD1 LEU A 190      11.196 -17.699  -8.728  1.00 93.47           C  
ATOM   2616  CD2 LEU A 190       9.162 -16.240  -8.418  1.00 93.47           C  
ATOM   2617  H   LEU A 190      12.591 -14.144  -7.939  1.00 93.47           H  
ATOM   2618  HA  LEU A 190      10.005 -14.178  -6.673  1.00 93.47           H  
ATOM   2619  HB2 LEU A 190      10.710 -16.585  -6.168  1.00 93.47           H  
ATOM   2620  HB3 LEU A 190      12.275 -16.212  -6.826  1.00 93.47           H  
ATOM   2621  HG  LEU A 190      11.089 -15.594  -9.033  1.00 93.47           H  
ATOM   2622 HD11 LEU A 190      12.286 -17.740  -8.728  1.00 93.47           H  
ATOM   2623 HD12 LEU A 190      10.857 -17.960  -9.731  1.00 93.47           H  
ATOM   2624 HD13 LEU A 190      10.836 -18.471  -8.048  1.00 93.47           H  
ATOM   2625 HD21 LEU A 190       8.683 -16.907  -7.702  1.00 93.47           H  
ATOM   2626 HD22 LEU A 190       8.826 -16.530  -9.413  1.00 93.47           H  
ATOM   2627 HD23 LEU A 190       8.784 -15.234  -8.238  1.00 93.47           H  
ATOM   2628  N   VAL A 191      12.631 -14.145  -4.635  1.00  5.41           N  
ATOM   2629  CA  VAL A 191      13.074 -13.762  -3.289  1.00  5.42           C  
ATOM   2630  C   VAL A 191      12.529 -12.374  -2.911  1.00 92.49           C  
ATOM   2631  O   VAL A 191      11.867 -12.236  -1.882  1.00 92.49           O  
ATOM   2632  CB  VAL A 191      14.628 -13.860  -3.199  1.00 92.49           C  
ATOM   2633  CG1 VAL A 191      15.275 -13.092  -2.026  1.00 92.49           C  
ATOM   2634  CG2 VAL A 191      15.076 -15.332  -3.129  1.00 92.49           C  
ATOM   2635  H   VAL A 191      13.357 -14.294  -5.331  1.00 92.49           H  
ATOM   2636  HA  VAL A 191      12.640 -14.468  -2.578  1.00 92.49           H  
ATOM   2637  HB  VAL A 191      15.043 -13.426  -4.108  1.00 92.49           H  
ATOM   2638 HG11 VAL A 191      14.859 -13.410  -1.070  1.00 92.49           H  
ATOM   2639 HG12 VAL A 191      15.137 -12.014  -2.112  1.00 92.49           H  
ATOM   2640 HG13 VAL A 191      16.351 -13.265  -1.990  1.00 92.49           H  
ATOM   2641 HG21 VAL A 191      14.600 -15.946  -3.892  1.00 92.49           H  
ATOM   2642 HG22 VAL A 191      14.823 -15.774  -2.165  1.00 92.49           H  
ATOM   2643 HG23 VAL A 191      16.154 -15.422  -3.263  1.00 92.49           H  
ATOM   2644  N   ALA A 192      12.768 -11.368  -3.767  1.00  5.42           N  
ATOM   2645  CA  ALA A 192      12.334  -9.988  -3.587  1.00  5.43           C  
ATOM   2646  C   ALA A 192      10.816  -9.905  -3.414  1.00 91.04           C  
ATOM   2647  O   ALA A 192      10.345  -9.508  -2.351  1.00 91.04           O  
ATOM   2648  CB  ALA A 192      12.809  -9.120  -4.766  1.00 91.04           C  
ATOM   2649  H   ALA A 192      13.312 -11.572  -4.603  1.00 91.04           H  
ATOM   2650  HA  ALA A 192      12.796  -9.610  -2.673  1.00 91.04           H  
ATOM   2651  HB1 ALA A 192      13.898  -9.103  -4.828  1.00 91.04           H  
ATOM   2652  HB2 ALA A 192      12.431  -9.490  -5.719  1.00 91.04           H  
ATOM   2653  HB3 ALA A 192      12.475  -8.088  -4.654  1.00 91.04           H  
ATOM   2654  N   SER A 193      10.048 -10.336  -4.420  1.00  5.43           N  
ATOM   2655  CA  SER A 193       8.582 -10.329  -4.411  1.00  5.44           C  
ATOM   2656  C   SER A 193       7.951 -11.155  -3.275  1.00 93.71           C  
ATOM   2657  O   SER A 193       6.952 -10.731  -2.688  1.00 93.71           O  
ATOM   2658  CB  SER A 193       8.039 -10.741  -5.800  1.00 93.71           C  
ATOM   2659  OG  SER A 193       8.378 -12.057  -6.205  1.00 93.71           O  
ATOM   2660  H   SER A 193      10.511 -10.730  -5.233  1.00 93.71           H  
ATOM   2661  HA  SER A 193       8.280  -9.302  -4.211  1.00 93.71           H  
ATOM   2662  HB2 SER A 193       6.953 -10.671  -5.780  1.00 93.71           H  
ATOM   2663  HB3 SER A 193       8.383 -10.044  -6.566  1.00 93.71           H  
ATOM   2664  HG  SER A 193       9.305 -12.055  -6.440  1.00 93.71           H  
ATOM   2665  N   GLY A 194       8.555 -12.298  -2.924  1.00  5.44           N  
ATOM   2666  CA  GLY A 194       8.131 -13.166  -1.835  1.00  5.45           C  
ATOM   2667  C   GLY A 194       8.193 -12.461  -0.480  1.00 95.01           C  
ATOM   2668  O   GLY A 194       7.194 -12.424   0.240  1.00 95.01           O  
ATOM   2669  H   GLY A 194       9.345 -12.619  -3.477  1.00 95.01           H  
ATOM   2670  HA2 GLY A 194       7.123 -13.531  -2.025  1.00 95.01           H  
ATOM   2671  HA3 GLY A 194       8.783 -14.039  -1.808  1.00 95.01           H  
ATOM   2672  N   LEU A 195       9.344 -11.848  -0.177  1.00  5.45           N  
ATOM   2673  CA  LEU A 195       9.607 -11.158   1.081  1.00  5.46           C  
ATOM   2674  C   LEU A 195       8.893  -9.802   1.155  1.00 93.89           C  
ATOM   2675  O   LEU A 195       8.330  -9.466   2.194  1.00 93.89           O  
ATOM   2676  CB  LEU A 195      11.126 -10.885   1.191  1.00 93.89           C  
ATOM   2677  CG  LEU A 195      12.010 -12.138   1.359  1.00 93.89           C  
ATOM   2678  CD1 LEU A 195      13.486 -11.783   1.122  1.00 93.89           C  
ATOM   2679  CD2 LEU A 195      11.827 -12.798   2.735  1.00 93.89           C  
ATOM   2680  H   LEU A 195      10.103 -11.897  -0.851  1.00 93.89           H  
ATOM   2681  HA  LEU A 195       9.263 -11.768   1.918  1.00 93.89           H  
ATOM   2682  HB2 LEU A 195      11.320 -10.211   2.029  1.00 93.89           H  
ATOM   2683  HB3 LEU A 195      11.450 -10.340   0.302  1.00 93.89           H  
ATOM   2684  HG  LEU A 195      11.731 -12.873   0.604  1.00 93.89           H  
ATOM   2685 HD11 LEU A 195      13.638 -11.371   0.123  1.00 93.89           H  
ATOM   2686 HD12 LEU A 195      14.123 -12.663   1.209  1.00 93.89           H  
ATOM   2687 HD13 LEU A 195      13.840 -11.044   1.842  1.00 93.89           H  
ATOM   2688 HD21 LEU A 195      12.480 -13.665   2.843  1.00 93.89           H  
ATOM   2689 HD22 LEU A 195      12.064 -12.106   3.544  1.00 93.89           H  
ATOM   2690 HD23 LEU A 195      10.807 -13.150   2.884  1.00 93.89           H  
ATOM   2691  N   THR A 196       8.943  -9.013   0.077  1.00  5.46           N  
ATOM   2692  CA  THR A 196       8.504  -7.616   0.090  1.00 -5.46           C  
ATOM   2693  C   THR A 196       7.002  -7.454  -0.179  1.00 92.88           C  
ATOM   2694  O   THR A 196       6.460  -6.415   0.185  1.00 92.88           O  
ATOM   2695  CB  THR A 196       9.299  -6.789  -0.956  1.00 92.88           C  
ATOM   2696  CG2 THR A 196      10.807  -6.723  -0.673  1.00 92.88           C  
ATOM   2697  OG1 THR A 196       9.098  -7.199  -2.300  1.00 92.88           O  
ATOM   2698  H   THR A 196       9.426  -9.346  -0.752  1.00 92.88           H  
ATOM   2699  HA  THR A 196       8.699  -7.184   1.074  1.00 92.88           H  
ATOM   2700  HB  THR A 196       8.915  -5.775  -0.887  1.00 92.88           H  
ATOM   2701  HG1 THR A 196       9.533  -8.045  -2.403  1.00 92.88           H  
ATOM   2702 HG21 THR A 196      11.282  -7.703  -0.694  1.00 92.88           H  
ATOM   2703 HG22 THR A 196      10.990  -6.287   0.310  1.00 92.88           H  
ATOM   2704 HG23 THR A 196      11.313  -6.091  -1.402  1.00 92.88           H  
ATOM   2705  N   PHE A 197       6.323  -8.444  -0.779  1.00  5.47           N  
ATOM   2706  CA  PHE A 197       4.927  -8.319  -1.186  1.00  5.47           C  
ATOM   2707  C   PHE A 197       4.088  -9.525  -0.808  1.00 95.87           C  
ATOM   2708  O   PHE A 197       3.170  -9.354  -0.004  1.00 95.87           O  
ATOM   2709  CB  PHE A 197       4.787  -7.891  -2.648  1.00 95.87           C  
ATOM   2710  CG  PHE A 197       3.361  -7.836  -3.184  1.00 95.87           C  
ATOM   2711  CD1 PHE A 197       2.511  -6.769  -2.825  1.00 95.87           C  
ATOM   2712  CD2 PHE A 197       2.888  -8.840  -4.057  1.00 95.87           C  
ATOM   2713  CE1 PHE A 197       1.199  -6.705  -3.335  1.00 95.87           C  
ATOM   2714  CE2 PHE A 197       1.582  -8.768  -4.578  1.00 95.87           C  
ATOM   2715  CZ  PHE A 197       0.736  -7.702  -4.217  1.00 95.87           C  
ATOM   2716  H   PHE A 197       6.827  -9.272  -1.070  1.00 95.87           H  
ATOM   2717  HA  PHE A 197       4.474  -7.507  -0.615  1.00 95.87           H  
ATOM   2718  HB2 PHE A 197       5.214  -6.893  -2.731  1.00 95.87           H  
ATOM   2719  HB3 PHE A 197       5.383  -8.540  -3.289  1.00 95.87           H  
ATOM   2720  HD1 PHE A 197       2.869  -5.993  -2.165  1.00 95.87           H  
ATOM   2721  HD2 PHE A 197       3.532  -9.658  -4.348  1.00 95.87           H  
ATOM   2722  HE1 PHE A 197       0.549  -5.890  -3.051  1.00 95.87           H  
ATOM   2723  HE2 PHE A 197       1.234  -9.532  -5.257  1.00 95.87           H  
ATOM   2724  HZ  PHE A 197      -0.266  -7.646  -4.615  1.00 95.87           H  
ATOM   2725  N   PHE A 198       4.344 -10.725  -1.363  1.00  5.48           N  
ATOM   2726  CA  PHE A 198       3.429 -11.856  -1.137  1.00  5.48           C  
ATOM   2727  C   PHE A 198       3.288 -12.250   0.341  1.00 96.61           C  
ATOM   2728  O   PHE A 198       2.170 -12.517   0.788  1.00 96.61           O  
ATOM   2729  CB  PHE A 198       3.819 -13.059  -2.005  1.00 96.61           C  
ATOM   2730  CG  PHE A 198       3.574 -12.840  -3.487  1.00 96.61           C  
ATOM   2731  CD1 PHE A 198       2.262 -12.886  -3.999  1.00 96.61           C  
ATOM   2732  CD2 PHE A 198       4.644 -12.553  -4.352  1.00 96.61           C  
ATOM   2733  CE1 PHE A 198       2.024 -12.632  -5.362  1.00 96.61           C  
ATOM   2734  CE2 PHE A 198       4.403 -12.271  -5.706  1.00 96.61           C  
ATOM   2735  CZ  PHE A 198       3.095 -12.315  -6.216  1.00 96.61           C  
ATOM   2736  H   PHE A 198       5.153 -10.852  -1.953  1.00 96.61           H  
ATOM   2737  HA  PHE A 198       2.436 -11.543  -1.459  1.00 96.61           H  
ATOM   2738  HB2 PHE A 198       3.227 -13.920  -1.694  1.00 96.61           H  
ATOM   2739  HB3 PHE A 198       4.867 -13.305  -1.830  1.00 96.61           H  
ATOM   2740  HD1 PHE A 198       1.434 -13.111  -3.343  1.00 96.61           H  
ATOM   2741  HD2 PHE A 198       5.656 -12.536  -3.974  1.00 96.61           H  
ATOM   2742  HE1 PHE A 198       1.018 -12.667  -5.753  1.00 96.61           H  
ATOM   2743  HE2 PHE A 198       5.223 -12.007  -6.358  1.00 96.61           H  
ATOM   2744  HZ  PHE A 198       2.914 -12.101  -7.259  1.00 96.61           H  
ATOM   2745  N   LEU A 199       4.369 -12.242   1.127  1.00  5.49           N  
ATOM   2746  CA  LEU A 199       4.314 -12.588   2.552  1.00  5.49           C  
ATOM   2747  C   LEU A 199       3.549 -11.532   3.383  1.00 96.93           C  
ATOM   2748  O   LEU A 199       2.611 -11.923   4.090  1.00 96.93           O  
ATOM   2749  CB  LEU A 199       5.730 -12.971   3.030  1.00 96.93           C  
ATOM   2750  CG  LEU A 199       5.843 -13.431   4.496  1.00 96.93           C  
ATOM   2751  CD1 LEU A 199       7.122 -14.253   4.669  1.00 96.93           C  
ATOM   2752  CD2 LEU A 199       5.921 -12.268   5.492  1.00 96.93           C  
ATOM   2753  H   LEU A 199       5.271 -12.057   0.713  1.00 96.93           H  
ATOM   2754  HA  LEU A 199       3.718 -13.498   2.631  1.00 96.93           H  
ATOM   2755  HB2 LEU A 199       6.050 -13.799   2.397  1.00 96.93           H  
ATOM   2756  HB3 LEU A 199       6.439 -12.163   2.850  1.00 96.93           H  
ATOM   2757  HG  LEU A 199       4.992 -14.064   4.747  1.00 96.93           H  
ATOM   2758 HD11 LEU A 199       7.096 -15.122   4.011  1.00 96.93           H  
ATOM   2759 HD12 LEU A 199       7.207 -14.602   5.699  1.00 96.93           H  
ATOM   2760 HD13 LEU A 199       7.993 -13.646   4.422  1.00 96.93           H  
ATOM   2761 HD21 LEU A 199       4.976 -11.728   5.534  1.00 96.93           H  
ATOM   2762 HD22 LEU A 199       6.130 -12.652   6.491  1.00 96.93           H  
ATOM   2763 HD23 LEU A 199       6.717 -11.583   5.202  1.00 96.93           H  
ATOM   2764  N   PRO A 200       3.872 -10.211   3.316  1.00  5.50           N  
ATOM   2765  CA  PRO A 200       3.025  -9.128   3.855  1.00  5.50           C  
ATOM   2766  C   PRO A 200       1.559  -9.194   3.401  1.00 96.97           C  
ATOM   2767  O   PRO A 200       0.660  -9.065   4.229  1.00 96.97           O  
ATOM   2768  CB  PRO A 200       3.668  -7.819   3.375  1.00 96.97           C  
ATOM   2769  CG  PRO A 200       5.127  -8.164   3.163  1.00 96.97           C  
ATOM   2770  CD  PRO A 200       5.138  -9.656   2.822  1.00 96.97           C  
ATOM   2771  HA  PRO A 200       3.065  -9.183   4.945  1.00 96.97           H  
ATOM   2772  HB2 PRO A 200       3.527  -6.999   4.080  1.00 96.97           H  
ATOM   2773  HB3 PRO A 200       3.250  -7.501   2.419  1.00 96.97           H  
ATOM   2774  HG2 PRO A 200       5.674  -8.004   4.093  1.00 96.97           H  
ATOM   2775  HG3 PRO A 200       5.601  -7.548   2.401  1.00 96.97           H  
ATOM   2776  HD2 PRO A 200       5.239  -9.799   1.748  1.00 96.97           H  
ATOM   2777  HD3 PRO A 200       5.995 -10.119   3.305  1.00 96.97           H  
ATOM   2778  N   SER A 201       1.320  -9.461   2.109  1.00  5.51           N  
ATOM   2779  CA  SER A 201      -0.023  -9.629   1.530  1.00  5.51           C  
ATOM   2780  C   SER A 201      -0.800 -10.780   2.171  1.00 96.67           C  
ATOM   2781  O   SER A 201      -1.965 -10.610   2.531  1.00 96.67           O  
ATOM   2782  CB  SER A 201       0.058  -9.891   0.028  1.00 96.67           C  
ATOM   2783  OG  SER A 201       0.557  -8.751  -0.630  1.00 96.67           O  
ATOM   2784  H   SER A 201       2.114  -9.522   1.488  1.00 96.67           H  
ATOM   2785  HA  SER A 201      -0.591  -8.712   1.681  1.00 96.67           H  
ATOM   2786  HB2 SER A 201       0.701 -10.747  -0.177  1.00 96.67           H  
ATOM   2787  HB3 SER A 201      -0.941 -10.117  -0.345  1.00 96.67           H  
ATOM   2788  HG  SER A 201       1.514  -8.768  -0.557  1.00 96.67           H  
ATOM   2789  N   GLY A 202      -0.164 -11.935   2.385  1.00  5.52           N  
ATOM   2790  CA  GLY A 202      -0.776 -13.074   3.073  1.00  5.52           C  
ATOM   2791  C   GLY A 202      -1.171 -12.742   4.516  1.00 97.24           C  
ATOM   2792  O   GLY A 202      -2.290 -13.048   4.941  1.00 97.24           O  
ATOM   2793  H   GLY A 202       0.779 -12.036   2.039  1.00 97.24           H  
ATOM   2794  HA2 GLY A 202      -0.061 -13.896   3.092  1.00 97.24           H  
ATOM   2795  HA3 GLY A 202      -1.665 -13.392   2.528  1.00 97.24           H  
ATOM   2796  N   ALA A 203      -0.300 -12.048   5.255  1.00  5.53           N  
ATOM   2797  CA  ALA A 203      -0.584 -11.585   6.616  1.00  5.53           C  
ATOM   2798  C   ALA A 203      -1.731 -10.553   6.661  1.00 96.95           C  
ATOM   2799  O   ALA A 203      -2.617 -10.638   7.521  1.00 96.95           O  
ATOM   2800  CB  ALA A 203       0.715 -11.025   7.209  1.00 96.95           C  
ATOM   2801  H   ALA A 203       0.597 -11.822   4.849  1.00 96.95           H  
ATOM   2802  HA  ALA A 203      -0.890 -12.443   7.214  1.00 96.95           H  
ATOM   2803  HB1 ALA A 203       1.488 -11.793   7.201  1.00 96.95           H  
ATOM   2804  HB2 ALA A 203       0.543 -10.703   8.236  1.00 96.95           H  
ATOM   2805  HB3 ALA A 203       1.060 -10.173   6.624  1.00 96.95           H  
ATOM   2806  N   ILE A 204      -1.761  -9.623   5.704  1.00  5.54           N  
ATOM   2807  CA  ILE A 204      -2.841  -8.653   5.479  1.00  5.54           C  
ATOM   2808  C   ILE A 204      -4.173  -9.371   5.222  1.00 97.11           C  
ATOM   2809  O   ILE A 204      -5.146  -9.133   5.940  1.00 97.11           O  
ATOM   2810  CB  ILE A 204      -2.426  -7.710   4.321  1.00 97.11           C  
ATOM   2811  CG1 ILE A 204      -1.436  -6.647   4.848  1.00 97.11           C  
ATOM   2812  CG2 ILE A 204      -3.615  -7.019   3.646  1.00 97.11           C  
ATOM   2813  CD1 ILE A 204      -0.743  -5.829   3.749  1.00 97.11           C  
ATOM   2814  H   ILE A 204      -0.976  -9.590   5.070  1.00 97.11           H  
ATOM   2815  HA  ILE A 204      -2.974  -8.051   6.378  1.00 97.11           H  
ATOM   2816  HB  ILE A 204      -1.923  -8.300   3.555  1.00 97.11           H  
ATOM   2817 HG12 ILE A 204      -1.965  -5.962   5.511  1.00 97.11           H  
ATOM   2818 HG13 ILE A 204      -0.658  -7.141   5.429  1.00 97.11           H  
ATOM   2819 HG21 ILE A 204      -4.337  -7.740   3.262  1.00 97.11           H  
ATOM   2820 HG22 ILE A 204      -3.258  -6.461   2.781  1.00 97.11           H  
ATOM   2821 HG23 ILE A 204      -4.092  -6.351   4.364  1.00 97.11           H  
ATOM   2822 HD11 ILE A 204      -0.275  -6.497   3.025  1.00 97.11           H  
ATOM   2823 HD12 ILE A 204      -1.456  -5.180   3.241  1.00 97.11           H  
ATOM   2824 HD13 ILE A 204       0.030  -5.204   4.197  1.00 97.11           H  
ATOM   2825  N   CYS A 205      -4.227 -10.291   4.257  1.00  5.55           N  
ATOM   2826  CA  CYS A 205      -5.446 -11.028   3.922  1.00  5.55           C  
ATOM   2827  C   CYS A 205      -5.942 -11.875   5.102  1.00 96.91           C  
ATOM   2828  O   CYS A 205      -7.127 -11.827   5.435  1.00 96.91           O  
ATOM   2829  CB  CYS A 205      -5.188 -11.880   2.672  1.00 96.91           C  
ATOM   2830  SG  CYS A 205      -5.062 -10.801   1.218  1.00 96.91           S  
ATOM   2831  H   CYS A 205      -3.414 -10.429   3.674  1.00 96.91           H  
ATOM   2832  HA  CYS A 205      -6.237 -10.313   3.695  1.00 96.91           H  
ATOM   2833  HB2 CYS A 205      -4.260 -12.440   2.789  1.00 96.91           H  
ATOM   2834  HB3 CYS A 205      -6.009 -12.581   2.523  1.00 96.91           H  
ATOM   2835  HG  CYS A 205      -6.337 -10.407   1.150  1.00 96.91           H  
ATOM   2836  N   PHE A 206      -5.048 -12.584   5.799  1.00  5.56           N  
ATOM   2837  CA  PHE A 206      -5.406 -13.371   6.982  1.00  5.56           C  
ATOM   2838  C   PHE A 206      -5.987 -12.499   8.105  1.00 97.43           C  
ATOM   2839  O   PHE A 206      -7.063 -12.801   8.632  1.00 97.43           O  
ATOM   2840  CB  PHE A 206      -4.175 -14.144   7.471  1.00 97.43           C  
ATOM   2841  CG  PHE A 206      -4.433 -14.970   8.719  1.00 97.43           C  
ATOM   2842  CD1 PHE A 206      -4.155 -14.437   9.992  1.00 97.43           C  
ATOM   2843  CD2 PHE A 206      -4.943 -16.277   8.608  1.00 97.43           C  
ATOM   2844  CE1 PHE A 206      -4.375 -15.210  11.146  1.00 97.43           C  
ATOM   2845  CE2 PHE A 206      -5.151 -17.056   9.761  1.00 97.43           C  
ATOM   2846  CZ  PHE A 206      -4.863 -16.524  11.032  1.00 97.43           C  
ATOM   2847  H   PHE A 206      -4.090 -12.600   5.480  1.00 97.43           H  
ATOM   2848  HA  PHE A 206      -6.173 -14.091   6.698  1.00 97.43           H  
ATOM   2849  HB2 PHE A 206      -3.835 -14.805   6.674  1.00 97.43           H  
ATOM   2850  HB3 PHE A 206      -3.367 -13.441   7.674  1.00 97.43           H  
ATOM   2851  HD1 PHE A 206      -3.746 -13.441  10.080  1.00 97.43           H  
ATOM   2852  HD2 PHE A 206      -5.130 -16.696   7.631  1.00 97.43           H  
ATOM   2853  HE1 PHE A 206      -4.123 -14.805  12.115  1.00 97.43           H  
ATOM   2854  HE2 PHE A 206      -5.467 -18.083   9.651  1.00 97.43           H  
ATOM   2855  HZ  PHE A 206      -4.965 -17.134  11.917  1.00 97.43           H  
ATOM   2856  N   THR A 207      -5.310 -11.402   8.465  1.00  5.57           N  
ATOM   2857  CA  THR A 207      -5.783 -10.486   9.518  1.00  5.57           C  
ATOM   2858  C   THR A 207      -7.103  -9.819   9.133  1.00 96.95           C  
ATOM   2859  O   THR A 207      -8.018  -9.779   9.957  1.00 96.95           O  
ATOM   2860  CB  THR A 207      -4.739  -9.423   9.904  1.00 96.95           C  
ATOM   2861  CG2 THR A 207      -3.585 -10.010  10.712  1.00 96.95           C  
ATOM   2862  OG1 THR A 207      -4.185  -8.789   8.778  1.00 96.95           O  
ATOM   2863  H   THR A 207      -4.458 -11.180   7.970  1.00 96.95           H  
ATOM   2864  HA  THR A 207      -5.989 -11.073  10.413  1.00 96.95           H  
ATOM   2865  HB  THR A 207      -5.226  -8.667  10.521  1.00 96.95           H  
ATOM   2866  HG1 THR A 207      -3.578  -9.402   8.357  1.00 96.95           H  
ATOM   2867 HG21 THR A 207      -2.871  -9.220  10.946  1.00 96.95           H  
ATOM   2868 HG22 THR A 207      -3.965 -10.429  11.644  1.00 96.95           H  
ATOM   2869 HG23 THR A 207      -3.080 -10.792  10.144  1.00 96.95           H  
ATOM   2870  N   TYR A 208      -7.270  -9.400   7.877  1.00  5.58           N  
ATOM   2871  CA  TYR A 208      -8.515  -8.809   7.387  1.00  5.58           C  
ATOM   2872  C   TYR A 208      -9.692  -9.802   7.386  1.00 96.74           C  
ATOM   2873  O   TYR A 208     -10.772  -9.483   7.892  1.00 96.74           O  
ATOM   2874  CB  TYR A 208      -8.278  -8.190   6.004  1.00 96.74           C  
ATOM   2875  CG  TYR A 208      -9.490  -7.438   5.499  1.00 96.74           C  
ATOM   2876  CD1 TYR A 208     -10.208  -7.911   4.384  1.00 96.74           C  
ATOM   2877  CD2 TYR A 208      -9.929  -6.290   6.186  1.00 96.74           C  
ATOM   2878  CE1 TYR A 208     -11.373  -7.245   3.961  1.00 96.74           C  
ATOM   2879  CE2 TYR A 208     -11.110  -5.641   5.785  1.00 96.74           C  
ATOM   2880  CZ  TYR A 208     -11.838  -6.120   4.677  1.00 96.74           C  
ATOM   2881  OH  TYR A 208     -12.991  -5.503   4.304  1.00 96.74           O  
ATOM   2882  H   TYR A 208      -6.480  -9.430   7.248  1.00 96.74           H  
ATOM   2883  HA  TYR A 208      -8.784  -7.999   8.065  1.00 96.74           H  
ATOM   2884  HB2 TYR A 208      -8.006  -8.975   5.298  1.00 96.74           H  
ATOM   2885  HB3 TYR A 208      -7.442  -7.493   6.065  1.00 96.74           H  
ATOM   2886  HD1 TYR A 208      -9.861  -8.784   3.850  1.00 96.74           H  
ATOM   2887  HD2 TYR A 208      -9.363  -5.918   7.027  1.00 96.74           H  
ATOM   2888  HE1 TYR A 208     -11.912  -7.605   3.097  1.00 96.74           H  
ATOM   2889  HE2 TYR A 208     -11.464  -4.769   6.315  1.00 96.74           H  
ATOM   2890  HH  TYR A 208     -13.341  -5.885   3.496  1.00 96.74           H  
ATOM   2891  N   CYS A 209      -9.493 -11.045   6.934  1.00  5.59           N  
ATOM   2892  CA  CYS A 209     -10.515 -12.093   7.032  1.00  5.59           C  
ATOM   2893  C   CYS A 209     -10.908 -12.379   8.492  1.00 96.62           C  
ATOM   2894  O   CYS A 209     -12.094 -12.527   8.800  1.00 96.62           O  
ATOM   2895  CB  CYS A 209     -10.003 -13.363   6.338  1.00 96.62           C  
ATOM   2896  SG  CYS A 209      -9.993 -13.124   4.539  1.00 96.62           S  
ATOM   2897  H   CYS A 209      -8.618 -11.267   6.481  1.00 96.62           H  
ATOM   2898  HA  CYS A 209     -11.416 -11.755   6.521  1.00 96.62           H  
ATOM   2899  HB2 CYS A 209     -10.654 -14.204   6.576  1.00 96.62           H  
ATOM   2900  HB3 CYS A 209      -8.992 -13.588   6.676  1.00 96.62           H  
ATOM   2901  HG  CYS A 209     -11.309 -13.008   4.344  1.00 96.62           H  
ATOM   2902  N   ARG A 210      -9.942 -12.397   9.422  1.00  5.60           N  
ATOM   2903  CA  ARG A 210     -10.213 -12.553  10.863  1.00  5.60           C  
ATOM   2904  C   ARG A 210     -10.985 -11.358  11.442  1.00 97.10           C  
ATOM   2905  O   ARG A 210     -11.906 -11.581  12.228  1.00 97.10           O  
ATOM   2906  CB  ARG A 210      -8.898 -12.798  11.621  1.00 97.10           C  
ATOM   2907  CG  ARG A 210      -8.222 -14.148  11.322  1.00 97.10           C  
ATOM   2908  CD  ARG A 210      -8.923 -15.330  12.001  1.00 97.10           C  
ATOM   2909  NE  ARG A 210      -8.210 -16.593  11.724  1.00 97.10           N  
ATOM   2910  CZ  ARG A 210      -8.388 -17.758  12.323  1.00 97.10           C  
ATOM   2911  NH1 ARG A 210      -9.249 -17.918  13.291  1.00 97.10           N  
ATOM   2912  NH2 ARG A 210      -7.694 -18.799  11.962  1.00 97.10           N1+
ATOM   2913  H   ARG A 210      -8.988 -12.275   9.113  1.00 97.10           H  
ATOM   2914  HA  ARG A 210     -10.868 -13.414  11.000  1.00 97.10           H  
ATOM   2915  HB2 ARG A 210      -8.197 -11.998  11.385  1.00 97.10           H  
ATOM   2916  HB3 ARG A 210      -9.104 -12.753  12.691  1.00 97.10           H  
ATOM   2917  HG2 ARG A 210      -7.195 -14.100  11.684  1.00 97.10           H  
ATOM   2918  HG3 ARG A 210      -8.197 -14.326  10.247  1.00 97.10           H  
ATOM   2919  HD2 ARG A 210      -8.943 -15.146  13.076  1.00 97.10           H  
ATOM   2920  HD3 ARG A 210      -9.945 -15.402  11.629  1.00 97.10           H  
ATOM   2921  HE  ARG A 210      -7.495 -16.550  11.012  1.00 97.10           H  
ATOM   2922 HH11 ARG A 210      -9.763 -17.111  13.615  1.00 97.10           H  
ATOM   2923 HH12 ARG A 210      -9.336 -18.816  13.744  1.00 97.10           H  
ATOM   2924 HH21 ARG A 210      -7.825 -19.695  12.409  1.00 97.10           H  
ATOM   2925 HH22 ARG A 210      -7.029 -18.726  11.205  1.00 97.10           H  
ATOM   2926  N   ILE A 211     -10.680 -10.127  11.020  1.00  5.61           N  
ATOM   2927  CA  ILE A 211     -11.438  -8.908  11.367  1.00  5.61           C  
ATOM   2928  C   ILE A 211     -12.900  -9.028  10.914  1.00 95.45           C  
ATOM   2929  O   ILE A 211     -13.803  -8.804  11.722  1.00 95.45           O  
ATOM   2930  CB  ILE A 211     -10.748  -7.650  10.774  1.00 95.45           C  
ATOM   2931  CG1 ILE A 211      -9.475  -7.311  11.579  1.00 95.45           C  
ATOM   2932  CG2 ILE A 211     -11.688  -6.428  10.724  1.00 95.45           C  
ATOM   2933  CD1 ILE A 211      -8.536  -6.336  10.855  1.00 95.45           C  
ATOM   2934  H   ILE A 211      -9.883 -10.029  10.407  1.00 95.45           H  
ATOM   2935  HA  ILE A 211     -11.455  -8.805  12.452  1.00 95.45           H  
ATOM   2936  HB  ILE A 211     -10.450  -7.868   9.749  1.00 95.45           H  
ATOM   2937 HG12 ILE A 211      -8.913  -8.224  11.773  1.00 95.45           H  
ATOM   2938 HG13 ILE A 211      -9.754  -6.887  12.544  1.00 95.45           H  
ATOM   2939 HG21 ILE A 211     -12.105  -6.232  11.712  1.00 95.45           H  
ATOM   2940 HG22 ILE A 211     -12.500  -6.606  10.020  1.00 95.45           H  
ATOM   2941 HG23 ILE A 211     -11.150  -5.547  10.376  1.00 95.45           H  
ATOM   2942 HD11 ILE A 211      -7.609  -6.246  11.421  1.00 95.45           H  
ATOM   2943 HD12 ILE A 211      -8.986  -5.346  10.774  1.00 95.45           H  
ATOM   2944 HD13 ILE A 211      -8.294  -6.711   9.860  1.00 95.45           H  
ATOM   2945  N   LEU A 212     -13.154  -9.423   9.662  1.00  5.62           N  
ATOM   2946  CA  LEU A 212     -14.518  -9.577   9.137  1.00  5.62           C  
ATOM   2947  C   LEU A 212     -15.313 -10.661   9.881  1.00 93.60           C  
ATOM   2948  O   LEU A 212     -16.475 -10.444  10.228  1.00 93.60           O  
ATOM   2949  CB  LEU A 212     -14.469  -9.883   7.630  1.00 93.60           C  
ATOM   2950  CG  LEU A 212     -14.022  -8.718   6.726  1.00 93.60           C  
ATOM   2951  CD1 LEU A 212     -14.049  -9.201   5.276  1.00 93.60           C  
ATOM   2952  CD2 LEU A 212     -14.943  -7.499   6.842  1.00 93.60           C  
ATOM   2953  H   LEU A 212     -12.374  -9.567   9.038  1.00 93.60           H  
ATOM   2954  HA  LEU A 212     -15.061  -8.646   9.296  1.00 93.60           H  
ATOM   2955  HB2 LEU A 212     -15.467 -10.187   7.315  1.00 93.60           H  
ATOM   2956  HB3 LEU A 212     -13.801 -10.729   7.465  1.00 93.60           H  
ATOM   2957  HG  LEU A 212     -13.007  -8.414   6.980  1.00 93.60           H  
ATOM   2958 HD11 LEU A 212     -15.043  -9.560   5.010  1.00 93.60           H  
ATOM   2959 HD12 LEU A 212     -13.782  -8.382   4.608  1.00 93.60           H  
ATOM   2960 HD13 LEU A 212     -13.323 -10.003   5.144  1.00 93.60           H  
ATOM   2961 HD21 LEU A 212     -15.977  -7.789   6.652  1.00 93.60           H  
ATOM   2962 HD22 LEU A 212     -14.855  -7.054   7.834  1.00 93.60           H  
ATOM   2963 HD23 LEU A 212     -14.642  -6.748   6.112  1.00 93.60           H  
ATOM   2964  N   LEU A 213     -14.690 -11.804  10.184  1.00  5.63           N  
ATOM   2965  CA  LEU A 213     -15.322 -12.873  10.966  1.00  5.63           C  
ATOM   2966  C   LEU A 213     -15.657 -12.423  12.399  1.00 94.94           C  
ATOM   2967  O   LEU A 213     -16.742 -12.731  12.898  1.00 94.94           O  
ATOM   2968  CB  LEU A 213     -14.407 -14.111  10.970  1.00 94.94           C  
ATOM   2969  CG  LEU A 213     -14.332 -14.854   9.621  1.00 94.94           C  
ATOM   2970  CD1 LEU A 213     -13.222 -15.903   9.687  1.00 94.94           C  
ATOM   2971  CD2 LEU A 213     -15.645 -15.565   9.282  1.00 94.94           C  
ATOM   2972  H   LEU A 213     -13.750 -11.938   9.842  1.00 94.94           H  
ATOM   2973  HA  LEU A 213     -16.272 -13.130  10.498  1.00 94.94           H  
ATOM   2974  HB2 LEU A 213     -14.764 -14.810  11.726  1.00 94.94           H  
ATOM   2975  HB3 LEU A 213     -13.404 -13.795  11.259  1.00 94.94           H  
ATOM   2976  HG  LEU A 213     -14.103 -14.152   8.819  1.00 94.94           H  
ATOM   2977 HD11 LEU A 213     -12.264 -15.408   9.846  1.00 94.94           H  
ATOM   2978 HD12 LEU A 213     -13.413 -16.613  10.492  1.00 94.94           H  
ATOM   2979 HD13 LEU A 213     -13.172 -16.441   8.740  1.00 94.94           H  
ATOM   2980 HD21 LEU A 213     -15.524 -16.116   8.350  1.00 94.94           H  
ATOM   2981 HD22 LEU A 213     -15.915 -16.264  10.074  1.00 94.94           H  
ATOM   2982 HD23 LEU A 213     -16.443 -14.836   9.141  1.00 94.94           H  
ATOM   2983  N   ALA A 214     -14.769 -11.668  13.051  1.00  5.64           N  
ATOM   2984  CA  ALA A 214     -15.019 -11.109  14.380  1.00  5.64           C  
ATOM   2985  C   ALA A 214     -16.146 -10.059  14.362  1.00 92.58           C  
ATOM   2986  O   ALA A 214     -17.065 -10.130  15.180  1.00 92.58           O  
ATOM   2987  CB  ALA A 214     -13.703 -10.541  14.924  1.00 92.58           C  
ATOM   2988  H   ALA A 214     -13.889 -11.456  12.604  1.00 92.58           H  
ATOM   2989  HA  ALA A 214     -15.338 -11.913  15.043  1.00 92.58           H  
ATOM   2990  HB1 ALA A 214     -13.864 -10.145  15.927  1.00 92.58           H  
ATOM   2991  HB2 ALA A 214     -12.950 -11.327  14.970  1.00 92.58           H  
ATOM   2992  HB3 ALA A 214     -13.342  -9.743  14.276  1.00 92.58           H  
ATOM   2993  N   ALA A 215     -16.137  -9.145  13.386  1.00  5.65           N  
ATOM   2994  CA  ALA A 215     -17.189  -8.147  13.201  1.00  5.65           C  
ATOM   2995  C   ALA A 215     -18.561  -8.794  12.923  1.00 89.23           C  
ATOM   2996  O   ALA A 215     -19.567  -8.367  13.493  1.00 89.23           O  
ATOM   2997  CB  ALA A 215     -16.764  -7.198  12.073  1.00 89.23           C  
ATOM   2998  H   ALA A 215     -15.350  -9.124  12.753  1.00 89.23           H  
ATOM   2999  HA  ALA A 215     -17.282  -7.567  14.120  1.00 89.23           H  
ATOM   3000  HB1 ALA A 215     -15.812  -6.730  12.324  1.00 89.23           H  
ATOM   3001  HB2 ALA A 215     -17.517  -6.421  11.944  1.00 89.23           H  
ATOM   3002  HB3 ALA A 215     -16.653  -7.749  11.139  1.00 89.23           H  
ATOM   3003  N   ARG A 216     -18.611  -9.869  12.119  1.00  5.66           N  
ATOM   3004  CA  ARG A 216     -19.843 -10.643  11.877  1.00  5.66           C  
ATOM   3005  C   ARG A 216     -20.366 -11.298  13.159  1.00 90.04           C  
ATOM   3006  O   ARG A 216     -21.563 -11.214  13.419  1.00 90.04           O  
ATOM   3007  CB  ARG A 216     -19.617 -11.664  10.744  1.00 90.04           C  
ATOM   3008  CG  ARG A 216     -20.916 -12.393  10.349  1.00 90.04           C  
ATOM   3009  CD  ARG A 216     -20.705 -13.349   9.166  1.00 90.04           C  
ATOM   3010  NE  ARG A 216     -21.949 -14.073   8.822  1.00 90.04           N  
ATOM   3011  CZ  ARG A 216     -22.101 -15.003   7.890  1.00 90.04           C  
ATOM   3012  NH1 ARG A 216     -21.118 -15.393   7.127  1.00 90.04           N  
ATOM   3013  NH2 ARG A 216     -23.260 -15.568   7.701  1.00 90.04           N1+
ATOM   3014  H   ARG A 216     -17.766 -10.136  11.634  1.00 90.04           H  
ATOM   3015  HA  ARG A 216     -20.619  -9.946  11.560  1.00 90.04           H  
ATOM   3016  HB2 ARG A 216     -18.871 -12.395  11.056  1.00 90.04           H  
ATOM   3017  HB3 ARG A 216     -19.234 -11.136   9.871  1.00 90.04           H  
ATOM   3018  HG2 ARG A 216     -21.671 -11.654  10.078  1.00 90.04           H  
ATOM   3019  HG3 ARG A 216     -21.281 -12.968  11.200  1.00 90.04           H  
ATOM   3020  HD2 ARG A 216     -20.370 -12.772   8.304  1.00 90.04           H  
ATOM   3021  HD3 ARG A 216     -19.929 -14.067   9.430  1.00 90.04           H  
ATOM   3022  HE  ARG A 216     -22.776 -13.833   9.349  1.00 90.04           H  
ATOM   3023 HH11 ARG A 216     -21.270 -16.094   6.416  1.00 90.04           H  
ATOM   3024 HH12 ARG A 216     -20.211 -14.957   7.218  1.00 90.04           H  
ATOM   3025 HH21 ARG A 216     -23.373 -16.273   6.987  1.00 90.04           H  
ATOM   3026 HH22 ARG A 216     -24.065 -15.306   8.252  1.00 90.04           H  
ATOM   3027  N   LYS A 217     -19.497 -11.900  13.983  1.00  5.67           N  
ATOM   3028  CA  LYS A 217     -19.897 -12.477  15.284  1.00  5.67           C  
ATOM   3029  C   LYS A 217     -20.478 -11.416  16.226  1.00 92.01           C  
ATOM   3030  O   LYS A 217     -21.556 -11.630  16.773  1.00 92.01           O  
ATOM   3031  CB  LYS A 217     -18.724 -13.225  15.942  1.00 92.01           C  
ATOM   3032  CG  LYS A 217     -18.453 -14.582  15.272  1.00 92.01           C  
ATOM   3033  CD  LYS A 217     -17.364 -15.366  16.020  1.00 92.01           C  
ATOM   3034  CE  LYS A 217     -17.163 -16.743  15.370  1.00 92.01           C  
ATOM   3035  NZ  LYS A 217     -16.333 -17.644  16.211  1.00 92.01           N1+
ATOM   3036  H   LYS A 217     -18.526 -11.935  13.706  1.00 92.01           H  
ATOM   3037  HA  LYS A 217     -20.710 -13.184  15.120  1.00 92.01           H  
ATOM   3038  HB2 LYS A 217     -17.825 -12.609  15.911  1.00 92.01           H  
ATOM   3039  HB3 LYS A 217     -18.977 -13.405  16.987  1.00 92.01           H  
ATOM   3040  HG2 LYS A 217     -19.373 -15.167  15.280  1.00 92.01           H  
ATOM   3041  HG3 LYS A 217     -18.148 -14.432  14.236  1.00 92.01           H  
ATOM   3042  HD2 LYS A 217     -16.430 -14.804  15.998  1.00 92.01           H  
ATOM   3043  HD3 LYS A 217     -17.679 -15.494  17.055  1.00 92.01           H  
ATOM   3044  HE2 LYS A 217     -16.707 -16.604  14.389  1.00 92.01           H  
ATOM   3045  HE3 LYS A 217     -18.143 -17.194  15.216  1.00 92.01           H  
ATOM   3046  HZ1 LYS A 217     -16.224 -18.545  15.768  1.00 92.01           H  
ATOM   3047  HZ2 LYS A 217     -15.418 -17.251  16.378  1.00 92.01           H  
ATOM   3048  HZ3 LYS A 217     -16.779 -17.802  17.104  1.00 92.01           H  
ATOM   3049  N   GLN A 218     -19.830 -10.255  16.343  1.00  5.68           N  
ATOM   3050  CA  GLN A 218     -20.340  -9.138  17.150  1.00  5.68           C  
ATOM   3051  C   GLN A 218     -21.689  -8.611  16.632  1.00 88.04           C  
ATOM   3052  O   GLN A 218     -22.581  -8.328  17.428  1.00 88.04           O  
ATOM   3053  CB  GLN A 218     -19.306  -8.001  17.183  1.00 88.04           C  
ATOM   3054  CG  GLN A 218     -18.069  -8.353  18.026  1.00 88.04           C  
ATOM   3055  CD  GLN A 218     -17.022  -7.239  18.049  1.00 88.04           C  
ATOM   3056  NE2 GLN A 218     -15.955  -7.407  18.801  1.00 88.04           N  
ATOM   3057  OE1 GLN A 218     -17.130  -6.207  17.404  1.00 88.04           O  
ATOM   3058  H   GLN A 218     -18.942 -10.148  15.873  1.00 88.04           H  
ATOM   3059  HA  GLN A 218     -20.505  -9.487  18.169  1.00 88.04           H  
ATOM   3060  HB2 GLN A 218     -19.772  -7.118  17.619  1.00 88.04           H  
ATOM   3061  HB3 GLN A 218     -18.999  -7.760  16.165  1.00 88.04           H  
ATOM   3062  HG2 GLN A 218     -18.384  -8.554  19.050  1.00 88.04           H  
ATOM   3063  HG3 GLN A 218     -17.600  -9.256  17.636  1.00 88.04           H  
ATOM   3064 HE21 GLN A 218     -15.832  -8.247  19.349  1.00 88.04           H  
ATOM   3065 HE22 GLN A 218     -15.273  -6.662  18.806  1.00 88.04           H  
ATOM   3066  N   ALA A 219     -21.877  -8.517  15.310  1.00  5.69           N  
ATOM   3067  CA  ALA A 219     -23.150  -8.096  14.723  1.00  5.69           C  
ATOM   3068  C   ALA A 219     -24.302  -9.064  15.058  1.00 85.59           C  
ATOM   3069  O   ALA A 219     -25.386  -8.608  15.419  1.00 85.59           O  
ATOM   3070  CB  ALA A 219     -22.964  -7.927  13.210  1.00 85.59           C  
ATOM   3071  H   ALA A 219     -21.104  -8.709  14.691  1.00 85.59           H  
ATOM   3072  HA  ALA A 219     -23.419  -7.127  15.142  1.00 85.59           H  
ATOM   3073  HB1 ALA A 219     -22.168  -7.209  13.012  1.00 85.59           H  
ATOM   3074  HB2 ALA A 219     -23.892  -7.562  12.769  1.00 85.59           H  
ATOM   3075  HB3 ALA A 219     -22.708  -8.883  12.753  1.00 85.59           H  
ATOM   3076  N   VAL A 220     -24.057 -10.380  15.008  1.00  5.70           N  
ATOM   3077  CA  VAL A 220     -25.047 -11.404  15.396  1.00  5.70           C  
ATOM   3078  C   VAL A 220     -25.377 -11.326  16.890  1.00 89.74           C  
ATOM   3079  O   VAL A 220     -26.552 -11.333  17.241  1.00 89.74           O  
ATOM   3080  CB  VAL A 220     -24.574 -12.815  14.988  1.00 89.74           C  
ATOM   3081  CG1 VAL A 220     -25.493 -13.928  15.506  1.00 89.74           C  
ATOM   3082  CG2 VAL A 220     -24.529 -12.949  13.457  1.00 89.74           C  
ATOM   3083  H   VAL A 220     -23.148 -10.687  14.693  1.00 89.74           H  
ATOM   3084  HA  VAL A 220     -25.979 -11.202  14.867  1.00 89.74           H  
ATOM   3085  HB  VAL A 220     -23.572 -12.985  15.382  1.00 89.74           H  
ATOM   3086 HG11 VAL A 220     -25.160 -14.896  15.134  1.00 89.74           H  
ATOM   3087 HG12 VAL A 220     -25.473 -13.964  16.595  1.00 89.74           H  
ATOM   3088 HG13 VAL A 220     -26.518 -13.753  15.180  1.00 89.74           H  
ATOM   3089 HG21 VAL A 220     -23.881 -12.187  13.024  1.00 89.74           H  
ATOM   3090 HG22 VAL A 220     -25.533 -12.832  13.048  1.00 89.74           H  
ATOM   3091 HG23 VAL A 220     -24.145 -13.932  13.186  1.00 89.74           H  
ATOM   3092  N   GLN A 221     -24.377 -11.171  17.765  1.00  5.71           N  
ATOM   3093  CA  GLN A 221     -24.597 -11.037  19.215  1.00  5.71           C  
ATOM   3094  C   GLN A 221     -25.402  -9.779  19.583  1.00 88.88           C  
ATOM   3095  O   GLN A 221     -26.277  -9.829  20.446  1.00 88.88           O  
ATOM   3096  CB  GLN A 221     -23.244 -11.023  19.942  1.00 88.88           C  
ATOM   3097  CG  GLN A 221     -22.588 -12.411  19.968  1.00 88.88           C  
ATOM   3098  CD  GLN A 221     -21.198 -12.381  20.600  1.00 88.88           C  
ATOM   3099  NE2 GLN A 221     -20.861 -13.348  21.426  1.00 88.88           N  
ATOM   3100  OE1 GLN A 221     -20.381 -11.509  20.350  1.00 88.88           O  
ATOM   3101  H   GLN A 221     -23.427 -11.176  17.422  1.00 88.88           H  
ATOM   3102  HA  GLN A 221     -25.174 -11.893  19.565  1.00 88.88           H  
ATOM   3103  HB2 GLN A 221     -23.397 -10.703  20.972  1.00 88.88           H  
ATOM   3104  HB3 GLN A 221     -22.582 -10.307  19.456  1.00 88.88           H  
ATOM   3105  HG2 GLN A 221     -22.493 -12.804  18.956  1.00 88.88           H  
ATOM   3106  HG3 GLN A 221     -23.228 -13.088  20.534  1.00 88.88           H  
ATOM   3107 HE21 GLN A 221     -21.534 -14.051  21.696  1.00 88.88           H  
ATOM   3108 HE22 GLN A 221     -19.965 -13.254  21.882  1.00 88.88           H  
ATOM   3109  N   VAL A 222     -25.149  -8.650  18.911  1.00  5.72           N  
ATOM   3110  CA  VAL A 222     -25.955  -7.430  19.092  1.00  5.72           C  
ATOM   3111  C   VAL A 222     -27.389  -7.647  18.597  1.00 84.75           C  
ATOM   3112  O   VAL A 222     -28.321  -7.217  19.273  1.00 84.75           O  
ATOM   3113  CB  VAL A 222     -25.280  -6.216  18.421  1.00 84.75           C  
ATOM   3114  CG1 VAL A 222     -26.167  -4.962  18.399  1.00 84.75           C  
ATOM   3115  CG2 VAL A 222     -24.000  -5.830  19.177  1.00 84.75           C  
ATOM   3116  H   VAL A 222     -24.392  -8.645  18.243  1.00 84.75           H  
ATOM   3117  HA  VAL A 222     -26.030  -7.222  20.160  1.00 84.75           H  
ATOM   3118  HB  VAL A 222     -25.020  -6.470  17.393  1.00 84.75           H  
ATOM   3119 HG11 VAL A 222     -26.502  -4.727  19.409  1.00 84.75           H  
ATOM   3120 HG12 VAL A 222     -25.611  -4.118  17.992  1.00 84.75           H  
ATOM   3121 HG13 VAL A 222     -27.041  -5.134  17.770  1.00 84.75           H  
ATOM   3122 HG21 VAL A 222     -24.245  -5.512  20.190  1.00 84.75           H  
ATOM   3123 HG22 VAL A 222     -23.485  -5.023  18.656  1.00 84.75           H  
ATOM   3124 HG23 VAL A 222     -23.325  -6.684  19.241  1.00 84.75           H  
ATOM   3125  N   ALA A 223     -27.582  -8.348  17.475  1.00  5.73           N  
ATOM   3126  CA  ALA A 223     -28.911  -8.665  16.956  1.00  5.73           C  
ATOM   3127  C   ALA A 223     -29.716  -9.553  17.925  1.00 84.96           C  
ATOM   3128  O   ALA A 223     -30.846  -9.198  18.265  1.00 84.96           O  
ATOM   3129  CB  ALA A 223     -28.778  -9.290  15.562  1.00 84.96           C  
ATOM   3130  H   ALA A 223     -26.781  -8.692  16.963  1.00 84.96           H  
ATOM   3131  HA  ALA A 223     -29.460  -7.730  16.844  1.00 84.96           H  
ATOM   3132  HB1 ALA A 223     -28.270 -10.253  15.623  1.00 84.96           H  
ATOM   3133  HB2 ALA A 223     -29.771  -9.444  15.139  1.00 84.96           H  
ATOM   3134  HB3 ALA A 223     -28.213  -8.625  14.909  1.00 84.96           H  
ATOM   3135  N   SER A 224     -29.127 -10.637  18.446  1.00  5.74           N  
ATOM   3136  CA  SER A 224     -29.802 -11.538  19.396  1.00  5.74           C  
ATOM   3137  C   SER A 224     -30.162 -10.850  20.718  1.00 89.07           C  
ATOM   3138  O   SER A 224     -31.239 -11.084  21.264  1.00 89.07           O  
ATOM   3139  CB  SER A 224     -28.958 -12.796  19.648  1.00 89.07           C  
ATOM   3140  OG  SER A 224     -27.667 -12.490  20.144  1.00 89.07           O  
ATOM   3141  H   SER A 224     -28.191 -10.878  18.152  1.00 89.07           H  
ATOM   3142  HA  SER A 224     -30.738 -11.864  18.943  1.00 89.07           H  
ATOM   3143  HB2 SER A 224     -29.477 -13.443  20.356  1.00 89.07           H  
ATOM   3144  HB3 SER A 224     -28.849 -13.336  18.708  1.00 89.07           H  
ATOM   3145  HG  SER A 224     -27.742 -12.122  21.028  1.00 89.07           H  
ATOM   3146  N   LEU A 225     -29.304  -9.945  21.208  1.00  5.75           N  
ATOM   3147  CA  LEU A 225     -29.609  -9.114  22.379  1.00  5.75           C  
ATOM   3148  C   LEU A 225     -30.760  -8.132  22.111  1.00 84.31           C  
ATOM   3149  O   LEU A 225     -31.545  -7.852  23.015  1.00 84.31           O  
ATOM   3150  CB  LEU A 225     -28.341  -8.359  22.819  1.00 84.31           C  
ATOM   3151  CG  LEU A 225     -27.303  -9.238  23.541  1.00 84.31           C  
ATOM   3152  CD1 LEU A 225     -25.987  -8.470  23.671  1.00 84.31           C  
ATOM   3153  CD2 LEU A 225     -27.762  -9.628  24.948  1.00 84.31           C  
ATOM   3154  H   LEU A 225     -28.428  -9.800  20.726  1.00 84.31           H  
ATOM   3155  HA  LEU A 225     -29.946  -9.758  23.191  1.00 84.31           H  
ATOM   3156  HB2 LEU A 225     -27.884  -7.908  21.938  1.00 84.31           H  
ATOM   3157  HB3 LEU A 225     -28.628  -7.550  23.492  1.00 84.31           H  
ATOM   3158  HG  LEU A 225     -27.121 -10.146  22.967  1.00 84.31           H  
ATOM   3159 HD11 LEU A 225     -25.250  -9.095  24.175  1.00 84.31           H  
ATOM   3160 HD12 LEU A 225     -26.140  -7.558  24.248  1.00 84.31           H  
ATOM   3161 HD13 LEU A 225     -25.611  -8.221  22.679  1.00 84.31           H  
ATOM   3162 HD21 LEU A 225     -26.984 -10.211  25.442  1.00 84.31           H  
ATOM   3163 HD22 LEU A 225     -28.660 -10.243  24.899  1.00 84.31           H  
ATOM   3164 HD23 LEU A 225     -27.970  -8.739  25.542  1.00 84.31           H  
ATOM   3165  N   THR A 226     -30.901  -7.615  20.885  1.00  5.76           N  
ATOM   3166  CA  THR A 226     -32.049  -6.761  20.537  1.00  5.76           C  
ATOM   3167  C   THR A 226     -33.358  -7.527  20.359  1.00 80.46           C  
ATOM   3168  O   THR A 226     -34.398  -6.967  20.696  1.00 80.46           O  
ATOM   3169  CB  THR A 226     -31.794  -5.850  19.326  1.00 80.46           C  
ATOM   3170  CG2 THR A 226     -30.812  -4.731  19.675  1.00 80.46           C  
ATOM   3171  OG1 THR A 226     -31.266  -6.511  18.202  1.00 80.46           O  
ATOM   3172  H   THR A 226     -30.208  -7.822  20.180  1.00 80.46           H  
ATOM   3173  HA  THR A 226     -32.230  -6.098  21.384  1.00 80.46           H  
ATOM   3174  HB  THR A 226     -32.738  -5.386  19.039  1.00 80.46           H  
ATOM   3175  HG1 THR A 226     -31.345  -7.461  18.315  1.00 80.46           H  
ATOM   3176 HG21 THR A 226     -31.221  -4.121  20.481  1.00 80.46           H  
ATOM   3177 HG22 THR A 226     -30.655  -4.104  18.797  1.00 80.46           H  
ATOM   3178 HG23 THR A 226     -29.858  -5.155  19.988  1.00 80.46           H  
ATOM   3179  N   THR A 227     -33.339  -8.781  19.890  1.00 84.74           N  
ATOM   3180  CA  THR A 227     -34.565  -9.575  19.691  1.00 84.74           C  
ATOM   3181  C   THR A 227     -35.090 -10.198  20.984  1.00 84.74           C  
ATOM   3182  O   THR A 227     -36.279 -10.074  21.256  1.00 84.74           O  
ATOM   3183  CB  THR A 227     -34.392 -10.656  18.612  1.00 84.74           C  
ATOM   3184  CG2 THR A 227     -34.213 -10.045  17.222  1.00 84.74           C  
ATOM   3185  OG1 THR A 227     -33.259 -11.452  18.868  1.00 84.74           O  
ATOM   3186  H   THR A 227     -32.464  -9.205  19.615  1.00 84.74           H  
ATOM   3187  HA  THR A 227     -35.354  -8.909  19.342  1.00 84.74           H  
ATOM   3188  HB  THR A 227     -35.278 -11.290  18.595  1.00 84.74           H  
ATOM   3189  HG1 THR A 227     -33.564 -12.276  19.255  1.00 84.74           H  
ATOM   3190 HG21 THR A 227     -33.317  -9.425  17.192  1.00 84.74           H  
ATOM   3191 HG22 THR A 227     -34.119 -10.844  16.487  1.00 84.74           H  
ATOM   3192 HG23 THR A 227     -35.083  -9.438  16.973  1.00 84.74           H  
ATOM   3193  N   GLY A 228     -34.235 -10.790  21.830  1.00 81.84           N  
ATOM   3194  CA  GLY A 228     -34.681 -11.382  23.107  1.00 81.84           C  
ATOM   3195  C   GLY A 228     -35.260 -10.352  24.089  1.00 81.84           C  
ATOM   3196  O   GLY A 228     -36.221 -10.621  24.801  1.00 81.84           O  
ATOM   3197  H   GLY A 228     -33.262 -10.869  21.570  1.00 81.84           H  
ATOM   3198  HA2 GLY A 228     -33.834 -11.871  23.589  1.00 81.84           H  
ATOM   3199  HA3 GLY A 228     -35.449 -12.130  22.913  1.00 81.84           H  
ATOM   3200  N   MET A 229     -34.739  -9.121  24.056  1.00 71.45           N  
ATOM   3201  CA  MET A 229     -35.291  -7.986  24.808  1.00 71.45           C  
ATOM   3202  C   MET A 229     -36.608  -7.443  24.227  1.00 71.45           C  
ATOM   3203  O   MET A 229     -37.282  -6.668  24.901  1.00 71.45           O  
ATOM   3204  CB  MET A 229     -34.242  -6.866  24.845  1.00 71.45           C  
ATOM   3205  CG  MET A 229     -33.108  -7.158  25.834  1.00 71.45           C  
ATOM   3206  SD  MET A 229     -33.384  -6.432  27.473  1.00 71.45           S  
ATOM   3207  CE  MET A 229     -32.173  -5.087  27.448  1.00 71.45           C  
ATOM   3208  H   MET A 229     -33.934  -8.963  23.468  1.00 71.45           H  
ATOM   3209  HA  MET A 229     -35.504  -8.302  25.829  1.00 71.45           H  
ATOM   3210  HB2 MET A 229     -33.831  -6.729  23.845  1.00 71.45           H  
ATOM   3211  HB3 MET A 229     -34.717  -5.931  25.142  1.00 71.45           H  
ATOM   3212  HG2 MET A 229     -32.982  -8.235  25.939  1.00 71.45           H  
ATOM   3213  HG3 MET A 229     -32.179  -6.757  25.429  1.00 71.45           H  
ATOM   3214  HE1 MET A 229     -32.254  -4.518  28.375  1.00 71.45           H  
ATOM   3215  HE2 MET A 229     -31.170  -5.506  27.374  1.00 71.45           H  
ATOM   3216  HE3 MET A 229     -32.364  -4.434  26.596  1.00 71.45           H  
ATOM   3217  N   ALA A 230     -36.965  -7.787  22.985  1.00 75.82           N  
ATOM   3218  CA  ALA A 230     -38.228  -7.375  22.373  1.00 75.82           C  
ATOM   3219  C   ALA A 230     -39.375  -8.333  22.738  1.00 75.82           C  
ATOM   3220  O   ALA A 230     -40.478  -7.863  23.002  1.00 75.82           O  
ATOM   3221  CB  ALA A 230     -38.037  -7.231  20.858  1.00 75.82           C  
ATOM   3222  H   ALA A 230     -36.406  -8.462  22.482  1.00 75.82           H  
ATOM   3223  HA  ALA A 230     -38.506  -6.395  22.760  1.00 75.82           H  
ATOM   3224  HB1 ALA A 230     -37.207  -6.556  20.649  1.00 75.82           H  
ATOM   3225  HB2 ALA A 230     -38.947  -6.824  20.418  1.00 75.82           H  
ATOM   3226  HB3 ALA A 230     -37.837  -8.203  20.406  1.00 75.82           H  
ATOM   3227  N   SER A 231     -39.117  -9.645  22.831  1.00 76.47           N  
ATOM   3228  CA  SER A 231     -40.123 -10.614  23.292  1.00 76.47           C  
ATOM   3229  C   SER A 231     -40.465 -10.423  24.773  1.00 76.47           C  
ATOM   3230  O   SER A 231     -41.636 -10.253  25.102  1.00 76.47           O  
ATOM   3231  CB  SER A 231     -39.687 -12.054  22.991  1.00 76.47           C  
ATOM   3232  OG  SER A 231     -38.408 -12.336  23.525  1.00 76.47           O  
ATOM   3233  H   SER A 231     -38.194  -9.995  22.615  1.00 76.47           H  
ATOM   3234  HA  SER A 231     -41.045 -10.439  22.737  1.00 76.47           H  
ATOM   3235  HB2 SER A 231     -39.652 -12.191  21.910  1.00 76.47           H  
ATOM   3236  HB3 SER A 231     -40.420 -12.748  23.403  1.00 76.47           H  
ATOM   3237  HG  SER A 231     -38.524 -12.958  24.248  1.00 76.47           H  
ATOM   3238  N   GLN A 232     -39.462 -10.311  25.656  1.00 70.33           N  
ATOM   3239  CA  GLN A 232     -39.695 -10.096  27.097  1.00 70.33           C  
ATOM   3240  C   GLN A 232     -40.472  -8.802  27.402  1.00 70.33           C  
ATOM   3241  O   GLN A 232     -41.295  -8.765  28.318  1.00 70.33           O  
ATOM   3242  CB  GLN A 232     -38.352 -10.062  27.842  1.00 70.33           C  
ATOM   3243  CG  GLN A 232     -37.715 -11.452  27.965  1.00 70.33           C  
ATOM   3244  CD  GLN A 232     -36.461 -11.442  28.835  1.00 70.33           C  
ATOM   3245  NE2 GLN A 232     -36.159 -12.533  29.504  1.00 70.33           N  
ATOM   3246  OE1 GLN A 232     -35.726 -10.471  28.933  1.00 70.33           O  
ATOM   3247  H   GLN A 232     -38.520 -10.476  25.334  1.00 70.33           H  
ATOM   3248  HA  GLN A 232     -40.293 -10.921  27.483  1.00 70.33           H  
ATOM   3249  HB2 GLN A 232     -37.666  -9.383  27.335  1.00 70.33           H  
ATOM   3250  HB3 GLN A 232     -38.524  -9.684  28.850  1.00 70.33           H  
ATOM   3251  HG2 GLN A 232     -37.453 -11.833  26.978  1.00 70.33           H  
ATOM   3252  HG3 GLN A 232     -38.443 -12.131  28.409  1.00 70.33           H  
ATOM   3253 HE21 GLN A 232     -35.354 -12.479  30.111  1.00 70.33           H  
ATOM   3254 HE22 GLN A 232     -36.778 -13.331  29.478  1.00 70.33           H  
ATOM   3255  N   ALA A 233     -40.248  -7.741  26.618  1.00 66.50           N  
ATOM   3256  CA  ALA A 233     -40.992  -6.485  26.736  1.00 66.50           C  
ATOM   3257  C   ALA A 233     -42.460  -6.596  26.276  1.00 66.50           C  
ATOM   3258  O   ALA A 233     -43.273  -5.750  26.642  1.00 66.50           O  
ATOM   3259  CB  ALA A 233     -40.240  -5.410  25.942  1.00 66.50           C  
ATOM   3260  H   ALA A 233     -39.563  -7.822  25.881  1.00 66.50           H  
ATOM   3261  HA  ALA A 233     -41.012  -6.187  27.784  1.00 66.50           H  
ATOM   3262  HB1 ALA A 233     -40.756  -4.456  26.048  1.00 66.50           H  
ATOM   3263  HB2 ALA A 233     -39.224  -5.312  26.325  1.00 66.50           H  
ATOM   3264  HB3 ALA A 233     -40.207  -5.683  24.887  1.00 66.50           H  
ATOM   3265  N   SER A 234     -42.804  -7.622  25.490  1.00 70.40           N  
ATOM   3266  CA  SER A 234     -44.177  -7.899  25.061  1.00 70.40           C  
ATOM   3267  C   SER A 234     -44.944  -8.770  26.062  1.00 70.40           C  
ATOM   3268  O   SER A 234     -46.151  -8.600  26.194  1.00 70.40           O  
ATOM   3269  CB  SER A 234     -44.167  -8.559  23.681  1.00 70.40           C  
ATOM   3270  OG  SER A 234     -45.452  -8.468  23.100  1.00 70.40           O  
ATOM   3271  H   SER A 234     -42.095  -8.292  25.228  1.00 70.40           H  
ATOM   3272  HA  SER A 234     -44.713  -6.954  24.972  1.00 70.40           H  
ATOM   3273  HB2 SER A 234     -43.456  -8.042  23.036  1.00 70.40           H  
ATOM   3274  HB3 SER A 234     -43.869  -9.603  23.770  1.00 70.40           H  
ATOM   3275  HG  SER A 234     -46.094  -8.800  23.732  1.00 70.40           H  
ATOM   3276  N   GLU A 235     -44.269  -9.672  26.784  1.00 67.97           N  
ATOM   3277  CA  GLU A 235     -44.897 -10.516  27.818  1.00 67.97           C  
ATOM   3278  C   GLU A 235     -45.145  -9.761  29.134  1.00 67.97           C  
ATOM   3279  O   GLU A 235     -46.151  -9.982  29.804  1.00 67.97           O  
ATOM   3280  CB  GLU A 235     -44.025 -11.755  28.079  1.00 67.97           C  
ATOM   3281  CG  GLU A 235     -44.074 -12.750  26.911  1.00 67.97           C  
ATOM   3282  CD  GLU A 235     -43.162 -13.958  27.164  1.00 67.97           C  
ATOM   3283  OE1 GLU A 235     -43.688 -15.091  27.202  1.00 67.97           O  
ATOM   3284  OE2 GLU A 235     -41.933 -13.730  27.283  1.00 67.97           O1-
ATOM   3285  H   GLU A 235     -43.299  -9.843  26.562  1.00 67.97           H  
ATOM   3286  HA  GLU A 235     -45.872 -10.858  27.469  1.00 67.97           H  
ATOM   3287  HB2 GLU A 235     -44.388 -12.262  28.973  1.00 67.97           H  
ATOM   3288  HB3 GLU A 235     -42.998 -11.436  28.257  1.00 67.97           H  
ATOM   3289  HG2 GLU A 235     -43.752 -12.250  25.997  1.00 67.97           H  
ATOM   3290  HG3 GLU A 235     -45.104 -13.076  26.768  1.00 67.97           H  
ATOM   3291  N   THR A 236     -44.271  -8.821  29.507  1.00 59.21           N  
ATOM   3292  CA  THR A 236     -44.364  -8.106  30.800  1.00 59.21           C  
ATOM   3293  C   THR A 236     -45.387  -6.960  30.840  1.00 59.21           C  
ATOM   3294  O   THR A 236     -45.556  -6.321  31.879  1.00 59.21           O  
ATOM   3295  CB  THR A 236     -42.981  -7.645  31.298  1.00 59.21           C  
ATOM   3296  CG2 THR A 236     -42.169  -8.817  31.847  1.00 59.21           C  
ATOM   3297  OG1 THR A 236     -42.210  -7.056  30.272  1.00 59.21           O  
ATOM   3298  H   THR A 236     -43.465  -8.663  28.920  1.00 59.21           H  
ATOM   3299  HA  THR A 236     -44.733  -8.820  31.536  1.00 59.21           H  
ATOM   3300  HB  THR A 236     -43.107  -6.921  32.103  1.00 59.21           H  
ATOM   3301  HG1 THR A 236     -41.888  -7.761  29.706  1.00 59.21           H  
ATOM   3302 HG21 THR A 236     -41.195  -8.460  32.183  1.00 59.21           H  
ATOM   3303 HG22 THR A 236     -42.693  -9.261  32.693  1.00 59.21           H  
ATOM   3304 HG23 THR A 236     -42.030  -9.575  31.076  1.00 59.21           H  
ATOM   3305  N   LEU A 237     -46.124  -6.702  29.751  1.00 57.77           N  
ATOM   3306  CA  LEU A 237     -47.010  -5.534  29.617  1.00 57.77           C  
ATOM   3307  C   LEU A 237     -48.348  -5.626  30.392  1.00 57.77           C  
ATOM   3308  O   LEU A 237     -49.162  -4.710  30.300  1.00 57.77           O  
ATOM   3309  CB  LEU A 237     -47.210  -5.229  28.115  1.00 57.77           C  
ATOM   3310  CG  LEU A 237     -47.490  -3.742  27.798  1.00 57.77           C  
ATOM   3311  CD1 LEU A 237     -46.227  -2.884  27.924  1.00 57.77           C  
ATOM   3312  CD2 LEU A 237     -48.011  -3.595  26.369  1.00 57.77           C  
ATOM   3313  H   LEU A 237     -45.999  -7.302  28.949  1.00 57.77           H  
ATOM   3314  HA  LEU A 237     -46.475  -4.695  30.063  1.00 57.77           H  
ATOM   3315  HB2 LEU A 237     -46.322  -5.528  27.559  1.00 57.77           H  
ATOM   3316  HB3 LEU A 237     -48.038  -5.839  27.753  1.00 57.77           H  
ATOM   3317  HG  LEU A 237     -48.249  -3.338  28.468  1.00 57.77           H  
ATOM   3318 HD11 LEU A 237     -45.868  -2.899  28.953  1.00 57.77           H  
ATOM   3319 HD12 LEU A 237     -46.450  -1.855  27.643  1.00 57.77           H  
ATOM   3320 HD13 LEU A 237     -45.448  -3.280  27.272  1.00 57.77           H  
ATOM   3321 HD21 LEU A 237     -48.936  -4.162  26.261  1.00 57.77           H  
ATOM   3322 HD22 LEU A 237     -48.216  -2.547  26.151  1.00 57.77           H  
ATOM   3323 HD23 LEU A 237     -47.274  -3.981  25.664  1.00 57.77           H  
ATOM   3324  N   GLN A 238     -48.596  -6.696  31.159  1.00 62.96           N  
ATOM   3325  CA  GLN A 238     -49.834  -6.865  31.945  1.00 62.96           C  
ATOM   3326  C   GLN A 238     -49.748  -6.412  33.417  1.00 62.96           C  
ATOM   3327  O   GLN A 238     -50.773  -6.380  34.095  1.00 62.96           O  
ATOM   3328  CB  GLN A 238     -50.356  -8.308  31.824  1.00 62.96           C  
ATOM   3329  CG  GLN A 238     -50.917  -8.604  30.421  1.00 62.96           C  
ATOM   3330  CD  GLN A 238     -51.746  -9.887  30.361  1.00 62.96           C  
ATOM   3331  NE2 GLN A 238     -52.444 -10.134  29.274  1.00 62.96           N  
ATOM   3332  OE1 GLN A 238     -51.804 -10.686  31.276  1.00 62.96           O  
ATOM   3333  H   GLN A 238     -47.905  -7.432  31.184  1.00 62.96           H  
ATOM   3334  HA  GLN A 238     -50.603  -6.224  31.514  1.00 62.96           H  
ATOM   3335  HB2 GLN A 238     -51.165  -8.442  32.541  1.00 62.96           H  
ATOM   3336  HB3 GLN A 238     -49.564  -9.016  32.067  1.00 62.96           H  
ATOM   3337  HG2 GLN A 238     -50.096  -8.681  29.708  1.00 62.96           H  
ATOM   3338  HG3 GLN A 238     -51.560  -7.779  30.114  1.00 62.96           H  
ATOM   3339 HE21 GLN A 238     -52.961 -11.002  29.287  1.00 62.96           H  
ATOM   3340 HE22 GLN A 238     -52.414  -9.514  28.478  1.00 62.96           H  
ATOM   3341  N   VAL A 239     -48.574  -6.027  33.936  1.00 64.79           N  
ATOM   3342  CA  VAL A 239     -48.432  -5.611  35.349  1.00 64.79           C  
ATOM   3343  C   VAL A 239     -48.663  -4.094  35.516  1.00 64.79           C  
ATOM   3344  O   VAL A 239     -48.009  -3.305  34.827  1.00 64.79           O  
ATOM   3345  CB  VAL A 239     -47.085  -6.054  35.950  1.00 64.79           C  
ATOM   3346  CG1 VAL A 239     -47.007  -5.722  37.448  1.00 64.79           C  
ATOM   3347  CG2 VAL A 239     -46.889  -7.571  35.809  1.00 64.79           C  
ATOM   3348  H   VAL A 239     -47.757  -6.018  33.342  1.00 64.79           H  
ATOM   3349  HA  VAL A 239     -49.188  -6.149  35.922  1.00 64.79           H  
ATOM   3350  HB  VAL A 239     -46.270  -5.546  35.433  1.00 64.79           H  
ATOM   3351 HG11 VAL A 239     -47.048  -4.644  37.601  1.00 64.79           H  
ATOM   3352 HG12 VAL A 239     -46.063  -6.083  37.856  1.00 64.79           H  
ATOM   3353 HG13 VAL A 239     -47.829  -6.196  37.983  1.00 64.79           H  
ATOM   3354 HG21 VAL A 239     -46.825  -7.847  34.756  1.00 64.79           H  
ATOM   3355 HG22 VAL A 239     -47.721  -8.104  36.268  1.00 64.79           H  
ATOM   3356 HG23 VAL A 239     -45.960  -7.874  36.292  1.00 64.79           H  
ATOM   3357  N   PRO A 240     -49.550  -3.639  36.431  1.00 58.87           N  
ATOM   3358  CA  PRO A 240     -49.809  -2.215  36.648  1.00 58.87           C  
ATOM   3359  C   PRO A 240     -48.576  -1.402  37.075  1.00 58.87           C  
ATOM   3360  O   PRO A 240     -47.764  -1.813  37.901  1.00 58.87           O  
ATOM   3361  CB  PRO A 240     -50.938  -2.135  37.679  1.00 58.87           C  
ATOM   3362  CG  PRO A 240     -51.685  -3.448  37.461  1.00 58.87           C  
ATOM   3363  CD  PRO A 240     -50.552  -4.422  37.144  1.00 58.87           C  
ATOM   3364  HA  PRO A 240     -50.184  -1.814  35.706  1.00 58.87           H  
ATOM   3365  HB2 PRO A 240     -50.525  -2.118  38.688  1.00 58.87           H  
ATOM   3366  HB3 PRO A 240     -51.581  -1.271  37.513  1.00 58.87           H  
ATOM   3367  HG2 PRO A 240     -52.243  -3.751  38.347  1.00 58.87           H  
ATOM   3368  HG3 PRO A 240     -52.346  -3.360  36.599  1.00 58.87           H  
ATOM   3369  HD2 PRO A 240     -50.945  -5.237  36.535  1.00 58.87           H  
ATOM   3370  HD3 PRO A 240     -50.123  -4.811  38.067  1.00 58.87           H  
ATOM   3371  N   ARG A 241     -48.460  -0.203  36.495  1.00 54.49           N  
ATOM   3372  CA  ARG A 241     -47.286   0.682  36.566  1.00 54.49           C  
ATOM   3373  C   ARG A 241     -46.924   1.117  37.992  1.00 54.49           C  
ATOM   3374  O   ARG A 241     -47.728   1.752  38.665  1.00 54.49           O  
ATOM   3375  CB  ARG A 241     -47.568   1.948  35.734  1.00 54.49           C  
ATOM   3376  CG  ARG A 241     -47.737   1.688  34.231  1.00 54.49           C  
ATOM   3377  CD  ARG A 241     -48.274   2.948  33.538  1.00 54.49           C  
ATOM   3378  NE  ARG A 241     -48.340   2.763  32.074  1.00 54.49           N  
ATOM   3379  CZ  ARG A 241     -49.288   3.173  31.247  1.00 54.49           C  
ATOM   3380  NH1 ARG A 241     -50.352   3.811  31.651  1.00 54.49           N  
ATOM   3381  NH2 ARG A 241     -49.182   2.939  29.969  1.00 54.49           N1+
ATOM   3382  H   ARG A 241     -49.219   0.067  35.886  1.00 54.49           H  
ATOM   3383  HA  ARG A 241     -46.430   0.151  36.149  1.00 54.49           H  
ATOM   3384  HB2 ARG A 241     -48.473   2.417  36.119  1.00 54.49           H  
ATOM   3385  HB3 ARG A 241     -46.745   2.650  35.870  1.00 54.49           H  
ATOM   3386  HG2 ARG A 241     -46.772   1.411  33.806  1.00 54.49           H  
ATOM   3387  HG3 ARG A 241     -48.441   0.874  34.064  1.00 54.49           H  
ATOM   3388  HD2 ARG A 241     -47.613   3.785  33.760  1.00 54.49           H  
ATOM   3389  HD3 ARG A 241     -49.260   3.168  33.946  1.00 54.49           H  
ATOM   3390  HE  ARG A 241     -47.578   2.246  31.659  1.00 54.49           H  
ATOM   3391 HH11 ARG A 241     -50.470   3.994  32.637  1.00 54.49           H  
ATOM   3392 HH12 ARG A 241     -51.073   4.085  30.999  1.00 54.49           H  
ATOM   3393 HH21 ARG A 241     -48.407   2.399  29.612  1.00 54.49           H  
ATOM   3394 HH22 ARG A 241     -49.923   3.220  29.343  1.00 54.49           H  
ATOM   3395  N   THR A 242     -45.643   0.987  38.343  1.00 59.73           N  
ATOM   3396  CA  THR A 242     -44.959   1.932  39.247  1.00 59.73           C  
ATOM   3397  C   THR A 242     -43.837   2.653  38.477  1.00 59.73           C  
ATOM   3398  O   THR A 242     -43.193   2.037  37.624  1.00 59.73           O  
ATOM   3399  CB  THR A 242     -44.421   1.274  40.528  1.00 59.73           C  
ATOM   3400  CG2 THR A 242     -45.538   0.763  41.435  1.00 59.73           C  
ATOM   3401  OG1 THR A 242     -43.581   0.186  40.240  1.00 59.73           O  
ATOM   3402  H   THR A 242     -45.046   0.424  37.754  1.00 59.73           H  
ATOM   3403  HA  THR A 242     -45.685   2.678  39.570  1.00 59.73           H  
ATOM   3404  HB  THR A 242     -43.846   2.017  41.081  1.00 59.73           H  
ATOM   3405  HG1 THR A 242     -44.146  -0.572  40.076  1.00 59.73           H  
ATOM   3406 HG21 THR A 242     -46.155   0.034  40.910  1.00 59.73           H  
ATOM   3407 HG22 THR A 242     -45.109   0.297  42.322  1.00 59.73           H  
ATOM   3408 HG23 THR A 242     -46.168   1.597  41.747  1.00 59.73           H  
ATOM   3409  N   PRO A 243     -43.603   3.963  38.693  1.00 58.25           N  
ATOM   3410  CA  PRO A 243     -42.644   4.734  37.897  1.00 58.25           C  
ATOM   3411  C   PRO A 243     -41.207   4.594  38.432  1.00 58.25           C  
ATOM   3412  O   PRO A 243     -40.838   5.245  39.408  1.00 58.25           O  
ATOM   3413  CB  PRO A 243     -43.169   6.174  37.956  1.00 58.25           C  
ATOM   3414  CG  PRO A 243     -43.831   6.258  39.332  1.00 58.25           C  
ATOM   3415  CD  PRO A 243     -44.388   4.850  39.545  1.00 58.25           C  
ATOM   3416  HA  PRO A 243     -42.661   4.404  36.858  1.00 58.25           H  
ATOM   3417  HB2 PRO A 243     -43.925   6.314  37.183  1.00 58.25           H  
ATOM   3418  HB3 PRO A 243     -42.374   6.911  37.841  1.00 58.25           H  
ATOM   3419  HG2 PRO A 243     -43.081   6.475  40.094  1.00 58.25           H  
ATOM   3420  HG3 PRO A 243     -44.619   7.011  39.354  1.00 58.25           H  
ATOM   3421  HD2 PRO A 243     -45.433   4.831  39.234  1.00 58.25           H  
ATOM   3422  HD3 PRO A 243     -44.304   4.565  40.594  1.00 58.25           H  
ATOM   3423  N   ARG A 244     -40.376   3.755  37.794  1.00 60.30           N  
ATOM   3424  CA  ARG A 244     -38.957   3.527  38.161  1.00 60.30           C  
ATOM   3425  C   ARG A 244     -38.021   3.416  36.925  1.00 60.30           C  
ATOM   3426  O   ARG A 244     -38.515   3.432  35.796  1.00 60.30           O  
ATOM   3427  CB  ARG A 244     -38.896   2.378  39.203  1.00 60.30           C  
ATOM   3428  CG  ARG A 244     -38.917   2.982  40.624  1.00 60.30           C  
ATOM   3429  CD  ARG A 244     -38.603   1.999  41.756  1.00 60.30           C  
ATOM   3430  NE  ARG A 244     -38.607   2.707  43.056  1.00 60.30           N  
ATOM   3431  CZ  ARG A 244     -38.290   2.215  44.241  1.00 60.30           C  
ATOM   3432  NH1 ARG A 244     -37.920   0.975  44.403  1.00 60.30           N  
ATOM   3433  NH2 ARG A 244     -38.342   2.970  45.303  1.00 60.30           N1+
ATOM   3434  H   ARG A 244     -40.747   3.235  37.011  1.00 60.30           H  
ATOM   3435  HA  ARG A 244     -38.606   4.437  38.646  1.00 60.30           H  
ATOM   3436  HB2 ARG A 244     -37.994   1.778  39.079  1.00 60.30           H  
ATOM   3437  HB3 ARG A 244     -39.744   1.705  39.078  1.00 60.30           H  
ATOM   3438  HG2 ARG A 244     -39.904   3.402  40.813  1.00 60.30           H  
ATOM   3439  HG3 ARG A 244     -38.184   3.787  40.678  1.00 60.30           H  
ATOM   3440  HD2 ARG A 244     -39.357   1.212  41.761  1.00 60.30           H  
ATOM   3441  HD3 ARG A 244     -37.623   1.558  41.579  1.00 60.30           H  
ATOM   3442  HE  ARG A 244     -38.906   3.672  43.037  1.00 60.30           H  
ATOM   3443 HH11 ARG A 244     -37.897   0.361  43.601  1.00 60.30           H  
ATOM   3444 HH12 ARG A 244     -37.693   0.617  45.320  1.00 60.30           H  
ATOM   3445 HH21 ARG A 244     -38.106   2.590  46.208  1.00 60.30           H  
ATOM   3446 HH22 ARG A 244     -38.633   3.935  45.233  1.00 60.30           H  
ATOM   3447  N   PRO A 245     -36.678   3.468  37.085  1.00 57.31           N  
ATOM   3448  CA  PRO A 245     -35.804   4.182  36.139  1.00 57.31           C  
ATOM   3449  C   PRO A 245     -35.368   3.371  34.902  1.00 57.31           C  
ATOM   3450  O   PRO A 245     -34.244   2.894  34.809  1.00 57.31           O  
ATOM   3451  CB  PRO A 245     -34.622   4.668  36.991  1.00 57.31           C  
ATOM   3452  CG  PRO A 245     -34.476   3.564  38.032  1.00 57.31           C  
ATOM   3453  CD  PRO A 245     -35.931   3.202  38.314  1.00 57.31           C  
ATOM   3454  HA  PRO A 245     -36.328   5.065  35.772  1.00 57.31           H  
ATOM   3455  HB2 PRO A 245     -34.892   5.599  37.489  1.00 57.31           H  
ATOM   3456  HB3 PRO A 245     -33.708   4.811  36.414  1.00 57.31           H  
ATOM   3457  HG2 PRO A 245     -33.956   2.709  37.599  1.00 57.31           H  
ATOM   3458  HG3 PRO A 245     -33.963   3.915  38.927  1.00 57.31           H  
ATOM   3459  HD2 PRO A 245     -35.981   2.147  38.587  1.00 57.31           H  
ATOM   3460  HD3 PRO A 245     -36.306   3.828  39.123  1.00 57.31           H  
ATOM   3461  N   GLY A 246     -36.233   3.264  33.890  1.00 58.55           N  
ATOM   3462  CA  GLY A 246     -35.922   2.536  32.645  1.00 58.55           C  
ATOM   3463  C   GLY A 246     -34.959   3.225  31.655  1.00 58.55           C  
ATOM   3464  O   GLY A 246     -34.552   2.595  30.673  1.00 58.55           O  
ATOM   3465  H   GLY A 246     -37.182   3.571  34.053  1.00 58.55           H  
ATOM   3466  HA2 GLY A 246     -35.488   1.571  32.907  1.00 58.55           H  
ATOM   3467  HA3 GLY A 246     -36.856   2.346  32.117  1.00 58.55           H  
ATOM   3468  N   VAL A 247     -34.604   4.500  31.871  1.00 63.35           N  
ATOM   3469  CA  VAL A 247     -33.974   5.381  30.858  1.00 63.35           C  
ATOM   3470  C   VAL A 247     -32.585   4.898  30.412  1.00 63.35           C  
ATOM   3471  O   VAL A 247     -32.322   4.815  29.211  1.00 63.35           O  
ATOM   3472  CB  VAL A 247     -33.919   6.846  31.354  1.00 63.35           C  
ATOM   3473  CG1 VAL A 247     -33.348   7.799  30.296  1.00 63.35           C  
ATOM   3474  CG2 VAL A 247     -35.320   7.366  31.718  1.00 63.35           C  
ATOM   3475  H   VAL A 247     -34.903   4.920  32.740  1.00 63.35           H  
ATOM   3476  HA  VAL A 247     -34.602   5.365  29.966  1.00 63.35           H  
ATOM   3477  HB  VAL A 247     -33.291   6.896  32.244  1.00 63.35           H  
ATOM   3478 HG11 VAL A 247     -33.358   8.822  30.672  1.00 63.35           H  
ATOM   3479 HG12 VAL A 247     -32.313   7.542  30.070  1.00 63.35           H  
ATOM   3480 HG13 VAL A 247     -33.936   7.747  29.380  1.00 63.35           H  
ATOM   3481 HG21 VAL A 247     -35.984   7.292  30.856  1.00 63.35           H  
ATOM   3482 HG22 VAL A 247     -35.739   6.797  32.549  1.00 63.35           H  
ATOM   3483 HG23 VAL A 247     -35.255   8.409  32.028  1.00 63.35           H  
ATOM   3484  N   GLU A 248     -31.717   4.499  31.345  1.00 65.65           N  
ATOM   3485  CA  GLU A 248     -30.320   4.116  31.058  1.00 65.65           C  
ATOM   3486  C   GLU A 248     -30.197   2.920  30.091  1.00 65.65           C  
ATOM   3487  O   GLU A 248     -29.241   2.809  29.312  1.00 65.65           O  
ATOM   3488  CB  GLU A 248     -29.611   3.763  32.374  1.00 65.65           C  
ATOM   3489  CG  GLU A 248     -29.590   4.927  33.378  1.00 65.65           C  
ATOM   3490  CD  GLU A 248     -28.764   4.583  34.624  1.00 65.65           C  
ATOM   3491  OE1 GLU A 248     -28.025   5.479  35.081  1.00 65.65           O  
ATOM   3492  OE2 GLU A 248     -28.891   3.430  35.093  1.00 65.65           O1-
ATOM   3493  H   GLU A 248     -31.983   4.567  32.317  1.00 65.65           H  
ATOM   3494  HA  GLU A 248     -29.802   4.962  30.607  1.00 65.65           H  
ATOM   3495  HB2 GLU A 248     -30.114   2.906  32.821  1.00 65.65           H  
ATOM   3496  HB3 GLU A 248     -28.583   3.481  32.146  1.00 65.65           H  
ATOM   3497  HG2 GLU A 248     -30.611   5.162  33.680  1.00 65.65           H  
ATOM   3498  HG3 GLU A 248     -29.173   5.803  32.882  1.00 65.65           H  
ATOM   3499  N   SER A 249     -31.200   2.033  30.081  1.00 70.20           N  
ATOM   3500  CA  SER A 249     -31.240   0.850  29.209  1.00 70.20           C  
ATOM   3501  C   SER A 249     -31.375   1.195  27.716  1.00 70.20           C  
ATOM   3502  O   SER A 249     -30.963   0.413  26.846  1.00 70.20           O  
ATOM   3503  CB  SER A 249     -32.384  -0.076  29.638  1.00 70.20           C  
ATOM   3504  OG  SER A 249     -33.640   0.395  29.174  1.00 70.20           O  
ATOM   3505  H   SER A 249     -31.963   2.195  30.723  1.00 70.20           H  
ATOM   3506  HA  SER A 249     -30.303   0.308  29.339  1.00 70.20           H  
ATOM   3507  HB2 SER A 249     -32.399  -0.176  30.723  1.00 70.20           H  
ATOM   3508  HB3 SER A 249     -32.208  -1.061  29.206  1.00 70.20           H  
ATOM   3509  HG  SER A 249     -33.945   1.104  29.744  1.00 70.20           H  
ATOM   3510  N   ALA A 250     -31.941   2.365  27.401  1.00 76.29           N  
ATOM   3511  CA  ALA A 250     -32.098   2.852  26.036  1.00 76.29           C  
ATOM   3512  C   ALA A 250     -30.778   3.430  25.507  1.00 76.29           C  
ATOM   3513  O   ALA A 250     -30.347   3.080  24.402  1.00 76.29           O  
ATOM   3514  CB  ALA A 250     -33.240   3.874  26.008  1.00 76.29           C  
ATOM   3515  H   ALA A 250     -32.227   2.973  28.154  1.00 76.29           H  
ATOM   3516  HA  ALA A 250     -32.375   2.017  25.392  1.00 76.29           H  
ATOM   3517  HB1 ALA A 250     -33.413   4.208  24.985  1.00 76.29           H  
ATOM   3518  HB2 ALA A 250     -34.153   3.420  26.395  1.00 76.29           H  
ATOM   3519  HB3 ALA A 250     -32.989   4.738  26.623  1.00 76.29           H  
ATOM   3520  N   ASP A 251     -30.096   4.252  26.308  1.00 80.69           N  
ATOM   3521  CA  ASP A 251     -28.820   4.849  25.912  1.00 80.69           C  
ATOM   3522  C   ASP A 251     -27.679   3.832  25.874  1.00 80.69           C  
ATOM   3523  O   ASP A 251     -26.867   3.873  24.949  1.00 80.69           O  
ATOM   3524  CB  ASP A 251     -28.502   6.080  26.769  1.00 80.69           C  
ATOM   3525  CG  ASP A 251     -29.296   7.302  26.289  1.00 80.69           C  
ATOM   3526  OD1 ASP A 251     -29.448   7.447  25.046  1.00 80.69           O  
ATOM   3527  OD2 ASP A 251     -29.739   8.079  27.153  1.00 80.69           O1-
ATOM   3528  H   ASP A 251     -30.497   4.524  27.194  1.00 80.69           H  
ATOM   3529  HA  ASP A 251     -28.924   5.188  24.882  1.00 80.69           H  
ATOM   3530  HB2 ASP A 251     -28.713   5.867  27.817  1.00 80.69           H  
ATOM   3531  HB3 ASP A 251     -27.441   6.312  26.673  1.00 80.69           H  
ATOM   3532  N   SER A 252     -27.690   2.821  26.746  1.00 79.38           N  
ATOM   3533  CA  SER A 252     -26.769   1.676  26.661  1.00 79.38           C  
ATOM   3534  C   SER A 252     -26.869   0.954  25.305  1.00 79.38           C  
ATOM   3535  O   SER A 252     -25.856   0.708  24.638  1.00 79.38           O  
ATOM   3536  CB  SER A 252     -27.053   0.698  27.805  1.00 79.38           C  
ATOM   3537  OG  SER A 252     -26.849   1.327  29.049  1.00 79.38           O  
ATOM   3538  H   SER A 252     -28.331   2.872  27.525  1.00 79.38           H  
ATOM   3539  HA  SER A 252     -25.747   2.039  26.774  1.00 79.38           H  
ATOM   3540  HB2 SER A 252     -28.079   0.335  27.743  1.00 79.38           H  
ATOM   3541  HB3 SER A 252     -26.371  -0.149  27.725  1.00 79.38           H  
ATOM   3542  HG  SER A 252     -27.604   1.874  29.279  1.00 79.38           H  
ATOM   3543  N   ARG A 253     -28.096   0.693  24.816  1.00 75.97           N  
ATOM   3544  CA  ARG A 253     -28.332   0.110  23.477  1.00 75.97           C  
ATOM   3545  C   ARG A 253     -27.900   1.052  22.344  1.00 75.97           C  
ATOM   3546  O   ARG A 253     -27.303   0.597  21.359  1.00 75.97           O  
ATOM   3547  CB  ARG A 253     -29.806  -0.331  23.332  1.00 75.97           C  
ATOM   3548  CG  ARG A 253     -30.062  -1.697  23.996  1.00 75.97           C  
ATOM   3549  CD  ARG A 253     -31.464  -2.271  23.714  1.00 75.97           C  
ATOM   3550  NE  ARG A 253     -32.447  -1.943  24.768  1.00 75.97           N  
ATOM   3551  CZ  ARG A 253     -33.625  -2.529  24.947  1.00 75.97           C  
ATOM   3552  NH1 ARG A 253     -34.122  -3.390  24.098  1.00 75.97           N  
ATOM   3553  NH2 ARG A 253     -34.339  -2.270  26.005  1.00 75.97           N1+
ATOM   3554  H   ARG A 253     -28.888   0.950  25.386  1.00 75.97           H  
ATOM   3555  HA  ARG A 253     -27.697  -0.769  23.371  1.00 75.97           H  
ATOM   3556  HB2 ARG A 253     -30.472   0.420  23.758  1.00 75.97           H  
ATOM   3557  HB3 ARG A 253     -30.036  -0.427  22.271  1.00 75.97           H  
ATOM   3558  HG2 ARG A 253     -29.897  -1.628  25.071  1.00 75.97           H  
ATOM   3559  HG3 ARG A 253     -29.336  -2.404  23.595  1.00 75.97           H  
ATOM   3560  HD2 ARG A 253     -31.820  -1.918  22.746  1.00 75.97           H  
ATOM   3561  HD3 ARG A 253     -31.368  -3.355  23.665  1.00 75.97           H  
ATOM   3562  HE  ARG A 253     -32.158  -1.283  25.476  1.00 75.97           H  
ATOM   3563 HH11 ARG A 253     -33.603  -3.647  23.271  1.00 75.97           H  
ATOM   3564 HH12 ARG A 253     -35.010  -3.832  24.291  1.00 75.97           H  
ATOM   3565 HH21 ARG A 253     -34.015  -1.619  26.706  1.00 75.97           H  
ATOM   3566 HH22 ARG A 253     -35.206  -2.761  26.170  1.00 75.97           H  
ATOM   3567  N   ARG A 254     -28.132   2.364  22.473  1.00 84.42           N  
ATOM   3568  CA  ARG A 254     -27.651   3.376  21.507  1.00 84.42           C  
ATOM   3569  C   ARG A 254     -26.121   3.465  21.479  1.00 84.42           C  
ATOM   3570  O   ARG A 254     -25.542   3.611  20.403  1.00 84.42           O  
ATOM   3571  CB  ARG A 254     -28.280   4.747  21.815  1.00 84.42           C  
ATOM   3572  CG  ARG A 254     -29.781   4.783  21.483  1.00 84.42           C  
ATOM   3573  CD  ARG A 254     -30.429   6.107  21.908  1.00 84.42           C  
ATOM   3574  NE  ARG A 254     -31.841   6.160  21.468  1.00 84.42           N  
ATOM   3575  CZ  ARG A 254     -32.496   7.204  20.989  1.00 84.42           C  
ATOM   3576  NH1 ARG A 254     -31.943   8.379  20.886  1.00 84.42           N  
ATOM   3577  NH2 ARG A 254     -33.739   7.088  20.612  1.00 84.42           N1+
ATOM   3578  H   ARG A 254     -28.628   2.670  23.298  1.00 84.42           H  
ATOM   3579  HA  ARG A 254     -27.949   3.079  20.501  1.00 84.42           H  
ATOM   3580  HB2 ARG A 254     -27.781   5.509  21.216  1.00 84.42           H  
ATOM   3581  HB3 ARG A 254     -28.126   4.994  22.865  1.00 84.42           H  
ATOM   3582  HG2 ARG A 254     -29.903   4.655  20.408  1.00 84.42           H  
ATOM   3583  HG3 ARG A 254     -30.295   3.964  21.986  1.00 84.42           H  
ATOM   3584  HD2 ARG A 254     -29.857   6.930  21.479  1.00 84.42           H  
ATOM   3585  HD3 ARG A 254     -30.385   6.191  22.994  1.00 84.42           H  
ATOM   3586  HE  ARG A 254     -32.384   5.324  21.633  1.00 84.42           H  
ATOM   3587 HH11 ARG A 254     -32.504   9.180  20.634  1.00 84.42           H  
ATOM   3588 HH12 ARG A 254     -31.086   8.522  21.400  1.00 84.42           H  
ATOM   3589 HH21 ARG A 254     -34.233   6.218  20.751  1.00 84.42           H  
ATOM   3590 HH22 ARG A 254     -34.256   7.902  20.312  1.00 84.42           H  
ATOM   3591  N   LEU A 255     -25.449   3.325  22.620  1.00 82.70           N  
ATOM   3592  CA  LEU A 255     -23.992   3.397  22.727  1.00 82.70           C  
ATOM   3593  C   LEU A 255     -23.310   2.157  22.129  1.00 82.70           C  
ATOM   3594  O   LEU A 255     -22.349   2.306  21.368  1.00 82.70           O  
ATOM   3595  CB  LEU A 255     -23.617   3.625  24.204  1.00 82.70           C  
ATOM   3596  CG  LEU A 255     -22.150   4.035  24.424  1.00 82.70           C  
ATOM   3597  CD1 LEU A 255     -21.847   5.419  23.835  1.00 82.70           C  
ATOM   3598  CD2 LEU A 255     -21.834   4.070  25.914  1.00 82.70           C  
ATOM   3599  H   LEU A 255     -25.981   3.274  23.476  1.00 82.70           H  
ATOM   3600  HA  LEU A 255     -23.668   4.261  22.148  1.00 82.70           H  
ATOM   3601  HB2 LEU A 255     -24.252   4.409  24.618  1.00 82.70           H  
ATOM   3602  HB3 LEU A 255     -23.821   2.712  24.763  1.00 82.70           H  
ATOM   3603  HG  LEU A 255     -21.495   3.302  23.953  1.00 82.70           H  
ATOM   3604 HD11 LEU A 255     -21.905   5.391  22.747  1.00 82.70           H  
ATOM   3605 HD12 LEU A 255     -20.842   5.724  24.129  1.00 82.70           H  
ATOM   3606 HD13 LEU A 255     -22.556   6.144  24.234  1.00 82.70           H  
ATOM   3607 HD21 LEU A 255     -22.463   4.802  26.421  1.00 82.70           H  
ATOM   3608 HD22 LEU A 255     -22.018   3.091  26.359  1.00 82.70           H  
ATOM   3609 HD23 LEU A 255     -20.788   4.328  26.079  1.00 82.70           H  
ATOM   3610  N   ALA A 256     -23.831   0.956  22.393  1.00 79.92           N  
ATOM   3611  CA  ALA A 256     -23.315  -0.296  21.831  1.00 79.92           C  
ATOM   3612  C   ALA A 256     -23.450  -0.346  20.295  1.00 79.92           C  
ATOM   3613  O   ALA A 256     -22.478  -0.608  19.581  1.00 79.92           O  
ATOM   3614  CB  ALA A 256     -24.049  -1.461  22.505  1.00 79.92           C  
ATOM   3615  H   ALA A 256     -24.572   0.897  23.077  1.00 79.92           H  
ATOM   3616  HA  ALA A 256     -22.255  -0.377  22.073  1.00 79.92           H  
ATOM   3617  HB1 ALA A 256     -23.663  -2.408  22.128  1.00 79.92           H  
ATOM   3618  HB2 ALA A 256     -25.119  -1.404  22.304  1.00 79.92           H  
ATOM   3619  HB3 ALA A 256     -23.891  -1.423  23.582  1.00 79.92           H  
ATOM   3620  N   THR A 257     -24.628  -0.002  19.764  1.00  6.24           N  
ATOM   3621  CA  THR A 257     -24.876   0.046  18.307  1.00  6.24           C  
ATOM   3622  C   THR A 257     -24.081   1.150  17.597  1.00 83.88           C  
ATOM   3623  O   THR A 257     -23.697   0.995  16.435  1.00 83.88           O  
ATOM   3624  CB  THR A 257     -26.371   0.206  17.994  1.00 83.88           C  
ATOM   3625  CG2 THR A 257     -27.189  -1.027  18.371  1.00 83.88           C  
ATOM   3626  OG1 THR A 257     -26.914   1.305  18.682  1.00 83.88           O  
ATOM   3627  H   THR A 257     -25.389   0.211  20.393  1.00 83.88           H  
ATOM   3628  HA  THR A 257     -24.547  -0.899  17.874  1.00 83.88           H  
ATOM   3629  HB  THR A 257     -26.486   0.375  16.924  1.00 83.88           H  
ATOM   3630  HG1 THR A 257     -27.138   1.010  19.568  1.00 83.88           H  
ATOM   3631 HG21 THR A 257     -27.074  -1.261  19.430  1.00 83.88           H  
ATOM   3632 HG22 THR A 257     -28.243  -0.847  18.160  1.00 83.88           H  
ATOM   3633 HG23 THR A 257     -26.857  -1.883  17.783  1.00 83.88           H  
ATOM   3634  N   LYS A 258     -23.765   2.255  18.286  1.00  6.25           N  
ATOM   3635  CA  LYS A 258     -22.855   3.310  17.802  1.00  6.25           C  
ATOM   3636  C   LYS A 258     -21.397   2.832  17.743  1.00 86.72           C  
ATOM   3637  O   LYS A 258     -20.700   3.172  16.786  1.00 86.72           O  
ATOM   3638  CB  LYS A 258     -23.064   4.535  18.707  1.00 86.72           C  
ATOM   3639  CG  LYS A 258     -22.303   5.824  18.354  1.00 86.72           C  
ATOM   3640  CD  LYS A 258     -22.690   6.888  19.400  1.00 86.72           C  
ATOM   3641  CE  LYS A 258     -22.030   8.258  19.191  1.00 86.72           C  
ATOM   3642  NZ  LYS A 258     -22.378   9.188  20.304  1.00 86.72           N1+
ATOM   3643  H   LYS A 258     -24.195   2.372  19.192  1.00 86.72           H  
ATOM   3644  HA  LYS A 258     -23.140   3.575  16.784  1.00 86.72           H  
ATOM   3645  HB2 LYS A 258     -22.809   4.255  19.729  1.00 86.72           H  
ATOM   3646  HB3 LYS A 258     -24.126   4.777  18.682  1.00 86.72           H  
ATOM   3647  HG2 LYS A 258     -22.586   6.159  17.356  1.00 86.72           H  
ATOM   3648  HG3 LYS A 258     -21.228   5.645  18.391  1.00 86.72           H  
ATOM   3649  HD2 LYS A 258     -22.410   6.514  20.385  1.00 86.72           H  
ATOM   3650  HD3 LYS A 258     -23.772   7.016  19.387  1.00 86.72           H  
ATOM   3651  HE2 LYS A 258     -20.950   8.118  19.151  1.00 86.72           H  
ATOM   3652  HE3 LYS A 258     -22.363   8.668  18.238  1.00 86.72           H  
ATOM   3653  HZ1 LYS A 258     -23.376   9.323  20.377  1.00 86.72           H  
ATOM   3654  HZ2 LYS A 258     -22.073   8.818  21.193  1.00 86.72           H  
ATOM   3655  HZ3 LYS A 258     -21.946  10.094  20.195  1.00 86.72           H  
ATOM   3656  N   HIS A 259     -20.951   2.017  18.702  1.00  6.26           N  
ATOM   3657  CA  HIS A 259     -19.601   1.439  18.717  1.00  6.26           C  
ATOM   3658  C   HIS A 259     -19.390   0.395  17.617  1.00 83.09           C  
ATOM   3659  O   HIS A 259     -18.441   0.532  16.841  1.00 83.09           O  
ATOM   3660  CB  HIS A 259     -19.274   0.866  20.103  1.00 83.09           C  
ATOM   3661  CG  HIS A 259     -18.780   1.932  21.040  1.00 83.09           C  
ATOM   3662  CD2 HIS A 259     -17.476   2.299  21.230  1.00 83.09           C  
ATOM   3663  ND1 HIS A 259     -19.554   2.759  21.818  1.00 83.09           N  
ATOM   3664  CE1 HIS A 259     -18.733   3.594  22.478  1.00 83.09           C  
ATOM   3665  NE2 HIS A 259     -17.458   3.375  22.118  1.00 83.09           N  
ATOM   3666  H   HIS A 259     -21.571   1.791  19.467  1.00 83.09           H  
ATOM   3667  HA  HIS A 259     -18.885   2.237  18.518  1.00 83.09           H  
ATOM   3668  HB2 HIS A 259     -20.147   0.372  20.529  1.00 83.09           H  
ATOM   3669  HB3 HIS A 259     -18.486   0.120  20.005  1.00 83.09           H  
ATOM   3670  HD1 HIS A 259     -20.554   2.681  21.938  1.00 83.09           H  
ATOM   3671  HD2 HIS A 259     -16.614   1.851  20.759  1.00 83.09           H  
ATOM   3672  HE1 HIS A 259     -19.043   4.326  23.210  1.00 83.09           H  
ATOM   3673  N   SER A 260     -20.290  -0.584  17.470  1.00  6.27           N  
ATOM   3674  CA  SER A 260     -20.175  -1.601  16.410  1.00  6.27           C  
ATOM   3675  C   SER A 260     -20.201  -0.974  15.010  1.00 83.14           C  
ATOM   3676  O   SER A 260     -19.375  -1.311  14.160  1.00 83.14           O  
ATOM   3677  CB  SER A 260     -21.265  -2.667  16.567  1.00 83.14           C  
ATOM   3678  OG  SER A 260     -22.556  -2.098  16.459  1.00 83.14           O  
ATOM   3679  H   SER A 260     -21.059  -0.653  18.121  1.00 83.14           H  
ATOM   3680  HA  SER A 260     -19.214  -2.103  16.520  1.00 83.14           H  
ATOM   3681  HB2 SER A 260     -21.161  -3.139  17.544  1.00 83.14           H  
ATOM   3682  HB3 SER A 260     -21.138  -3.429  15.798  1.00 83.14           H  
ATOM   3683  HG  SER A 260     -23.188  -2.776  16.707  1.00 83.14           H  
ATOM   3684  N   ARG A 261     -21.046   0.045  14.788  1.00  6.28           N  
ATOM   3685  CA  ARG A 261     -21.049   0.848  13.550  1.00  6.28           C  
ATOM   3686  C   ARG A 261     -19.761   1.656  13.329  1.00 87.30           C  
ATOM   3687  O   ARG A 261     -19.428   1.911  12.173  1.00 87.30           O  
ATOM   3688  CB  ARG A 261     -22.280   1.769  13.524  1.00 87.30           C  
ATOM   3689  CG  ARG A 261     -23.585   1.009  13.229  1.00 87.30           C  
ATOM   3690  CD  ARG A 261     -24.796   1.950  13.331  1.00 87.30           C  
ATOM   3691  NE  ARG A 261     -26.049   1.284  12.919  1.00 87.30           N  
ATOM   3692  CZ  ARG A 261     -27.233   1.849  12.736  1.00 87.30           C  
ATOM   3693  NH1 ARG A 261     -27.437   3.122  12.941  1.00 87.30           N  
ATOM   3694  NH2 ARG A 261     -28.252   1.141  12.340  1.00 87.30           N1+
ATOM   3695  H   ARG A 261     -21.739   0.226  15.500  1.00 87.30           H  
ATOM   3696  HA  ARG A 261     -21.104   0.164  12.703  1.00 87.30           H  
ATOM   3697  HB2 ARG A 261     -22.145   2.517  12.742  1.00 87.30           H  
ATOM   3698  HB3 ARG A 261     -22.360   2.290  14.478  1.00 87.30           H  
ATOM   3699  HG2 ARG A 261     -23.708   0.187  13.934  1.00 87.30           H  
ATOM   3700  HG3 ARG A 261     -23.533   0.595  12.221  1.00 87.30           H  
ATOM   3701  HD2 ARG A 261     -24.887   2.285  14.364  1.00 87.30           H  
ATOM   3702  HD3 ARG A 261     -24.621   2.815  12.691  1.00 87.30           H  
ATOM   3703  HE  ARG A 261     -26.005   0.284  12.783  1.00 87.30           H  
ATOM   3704 HH11 ARG A 261     -28.366   3.502  12.827  1.00 87.30           H  
ATOM   3705 HH12 ARG A 261     -26.699   3.673  13.355  1.00 87.30           H  
ATOM   3706 HH21 ARG A 261     -29.160   1.563  12.208  1.00 87.30           H  
ATOM   3707 HH22 ARG A 261     -28.162   0.148  12.178  1.00 87.30           H  
ATOM   3708  N   LYS A 262     -19.029   2.068  14.376  1.00  6.29           N  
ATOM   3709  CA  LYS A 262     -17.712   2.725  14.226  1.00  6.29           C  
ATOM   3710  C   LYS A 262     -16.629   1.706  13.858  1.00 86.72           C  
ATOM   3711  O   LYS A 262     -15.869   1.966  12.929  1.00 86.72           O  
ATOM   3712  CB  LYS A 262     -17.348   3.564  15.473  1.00 86.72           C  
ATOM   3713  CG  LYS A 262     -16.097   4.433  15.212  1.00 86.72           C  
ATOM   3714  CD  LYS A 262     -15.737   5.413  16.347  1.00 86.72           C  
ATOM   3715  CE  LYS A 262     -14.508   6.244  15.921  1.00 86.72           C  
ATOM   3716  NZ  LYS A 262     -14.126   7.307  16.892  1.00 86.72           N1+
ATOM   3717  H   LYS A 262     -19.352   1.832  15.304  1.00 86.72           H  
ATOM   3718  HA  LYS A 262     -17.771   3.405  13.377  1.00 86.72           H  
ATOM   3719  HB2 LYS A 262     -18.186   4.218  15.714  1.00 86.72           H  
ATOM   3720  HB3 LYS A 262     -17.166   2.908  16.324  1.00 86.72           H  
ATOM   3721  HG2 LYS A 262     -15.242   3.779  15.043  1.00 86.72           H  
ATOM   3722  HG3 LYS A 262     -16.265   5.012  14.304  1.00 86.72           H  
ATOM   3723  HD2 LYS A 262     -16.584   6.074  16.533  1.00 86.72           H  
ATOM   3724  HD3 LYS A 262     -15.512   4.852  17.254  1.00 86.72           H  
ATOM   3725  HE2 LYS A 262     -13.668   5.565  15.772  1.00 86.72           H  
ATOM   3726  HE3 LYS A 262     -14.722   6.706  14.957  1.00 86.72           H  
ATOM   3727  HZ1 LYS A 262     -14.883   7.958  17.043  1.00 86.72           H  
ATOM   3728  HZ2 LYS A 262     -13.360   7.852  16.523  1.00 86.72           H  
ATOM   3729  HZ3 LYS A 262     -13.838   6.917  17.778  1.00 86.72           H  
ATOM   3730  N   ALA A 263     -16.607   0.545  14.517  1.00  6.30           N  
ATOM   3731  CA  ALA A 263     -15.679  -0.544  14.208  1.00  6.30           C  
ATOM   3732  C   ALA A 263     -15.848  -1.046  12.762  1.00 85.36           C  
ATOM   3733  O   ALA A 263     -14.878  -1.065  12.008  1.00 85.36           O  
ATOM   3734  CB  ALA A 263     -15.874  -1.663  15.238  1.00 85.36           C  
ATOM   3735  H   ALA A 263     -17.266   0.405  15.270  1.00 85.36           H  
ATOM   3736  HA  ALA A 263     -14.658  -0.172  14.302  1.00 85.36           H  
ATOM   3737  HB1 ALA A 263     -15.701  -1.279  16.244  1.00 85.36           H  
ATOM   3738  HB2 ALA A 263     -15.165  -2.467  15.044  1.00 85.36           H  
ATOM   3739  HB3 ALA A 263     -16.886  -2.064  15.179  1.00 85.36           H  
ATOM   3740  N   LEU A 264     -17.087  -1.328  12.337  1.00  6.31           N  
ATOM   3741  CA  LEU A 264     -17.394  -1.798  10.980  1.00  6.31           C  
ATOM   3742  C   LEU A 264     -16.984  -0.793   9.887  1.00 88.75           C  
ATOM   3743  O   LEU A 264     -16.562  -1.188   8.803  1.00 88.75           O  
ATOM   3744  CB  LEU A 264     -18.897  -2.127  10.912  1.00 88.75           C  
ATOM   3745  CG  LEU A 264     -19.362  -2.749   9.579  1.00 88.75           C  
ATOM   3746  CD1 LEU A 264     -18.721  -4.112   9.318  1.00 88.75           C  
ATOM   3747  CD2 LEU A 264     -20.880  -2.929   9.605  1.00 88.75           C  
ATOM   3748  H   LEU A 264     -17.835  -1.328  13.015  1.00 88.75           H  
ATOM   3749  HA  LEU A 264     -16.825  -2.713  10.812  1.00 88.75           H  
ATOM   3750  HB2 LEU A 264     -19.458  -1.208  11.082  1.00 88.75           H  
ATOM   3751  HB3 LEU A 264     -19.139  -2.821  11.717  1.00 88.75           H  
ATOM   3752  HG  LEU A 264     -19.121  -2.076   8.755  1.00 88.75           H  
ATOM   3753 HD11 LEU A 264     -18.911  -4.786  10.154  1.00 88.75           H  
ATOM   3754 HD12 LEU A 264     -19.132  -4.546   8.407  1.00 88.75           H  
ATOM   3755 HD13 LEU A 264     -17.645  -4.001   9.181  1.00 88.75           H  
ATOM   3756 HD21 LEU A 264     -21.162  -3.613  10.405  1.00 88.75           H  
ATOM   3757 HD22 LEU A 264     -21.368  -1.966   9.758  1.00 88.75           H  
ATOM   3758 HD23 LEU A 264     -21.213  -3.341   8.653  1.00 88.75           H  
ATOM   3759  N   LYS A 265     -17.068   0.516  10.161  1.00  6.32           N  
ATOM   3760  CA  LYS A 265     -16.592   1.547   9.223  1.00  6.32           C  
ATOM   3761  C   LYS A 265     -15.071   1.640   9.167  1.00 90.40           C  
ATOM   3762  O   LYS A 265     -14.533   1.867   8.087  1.00 90.40           O  
ATOM   3763  CB  LYS A 265     -17.229   2.905   9.535  1.00 90.40           C  
ATOM   3764  CG  LYS A 265     -18.691   2.886   9.080  1.00 90.40           C  
ATOM   3765  CD  LYS A 265     -19.359   4.253   9.217  1.00 90.40           C  
ATOM   3766  CE  LYS A 265     -20.806   4.085   8.741  1.00 90.40           C  
ATOM   3767  NZ  LYS A 265     -21.344   5.320   8.126  1.00 90.40           N1+
ATOM   3768  H   LYS A 265     -17.421   0.791  11.067  1.00 90.40           H  
ATOM   3769  HA  LYS A 265     -16.884   1.254   8.214  1.00 90.40           H  
ATOM   3770  HB2 LYS A 265     -16.698   3.680   8.981  1.00 90.40           H  
ATOM   3771  HB3 LYS A 265     -17.161   3.120  10.602  1.00 90.40           H  
ATOM   3772  HG2 LYS A 265     -19.249   2.146   9.653  1.00 90.40           H  
ATOM   3773  HG3 LYS A 265     -18.724   2.593   8.030  1.00 90.40           H  
ATOM   3774  HD2 LYS A 265     -19.335   4.582  10.256  1.00 90.40           H  
ATOM   3775  HD3 LYS A 265     -18.822   4.963   8.587  1.00 90.40           H  
ATOM   3776  HE2 LYS A 265     -21.419   3.755   9.580  1.00 90.40           H  
ATOM   3777  HE3 LYS A 265     -20.825   3.287   7.998  1.00 90.40           H  
ATOM   3778  HZ1 LYS A 265     -20.773   5.569   7.330  1.00 90.40           H  
ATOM   3779  HZ2 LYS A 265     -21.353   6.081   8.790  1.00 90.40           H  
ATOM   3780  HZ3 LYS A 265     -22.277   5.152   7.779  1.00 90.40           H  
ATOM   3781  N   ALA A 266     -14.378   1.428  10.286  1.00  6.33           N  
ATOM   3782  CA  ALA A 266     -12.920   1.354  10.297  1.00  6.33           C  
ATOM   3783  C   ALA A 266     -12.415   0.114   9.534  1.00 89.63           C  
ATOM   3784  O   ALA A 266     -11.489   0.241   8.735  1.00 89.63           O  
ATOM   3785  CB  ALA A 266     -12.424   1.394  11.748  1.00 89.63           C  
ATOM   3786  H   ALA A 266     -14.876   1.227  11.142  1.00 89.63           H  
ATOM   3787  HA  ALA A 266     -12.523   2.229   9.783  1.00 89.63           H  
ATOM   3788  HB1 ALA A 266     -12.779   2.301  12.236  1.00 89.63           H  
ATOM   3789  HB2 ALA A 266     -11.334   1.389  11.757  1.00 89.63           H  
ATOM   3790  HB3 ALA A 266     -12.784   0.523  12.296  1.00 89.63           H  
ATOM   3791  N   SER A 267     -13.057  -1.050   9.699  1.00  6.34           N  
ATOM   3792  CA  SER A 267     -12.719  -2.248   8.917  1.00  6.34           C  
ATOM   3793  C   SER A 267     -13.068  -2.096   7.435  1.00 91.65           C  
ATOM   3794  O   SER A 267     -12.269  -2.493   6.600  1.00 91.65           O  
ATOM   3795  CB  SER A 267     -13.352  -3.512   9.508  1.00 91.65           C  
ATOM   3796  OG  SER A 267     -14.763  -3.438   9.542  1.00 91.65           O  
ATOM   3797  H   SER A 267     -13.795  -1.123  10.385  1.00 91.65           H  
ATOM   3798  HA  SER A 267     -11.639  -2.385   8.967  1.00 91.65           H  
ATOM   3799  HB2 SER A 267     -12.984  -3.646  10.526  1.00 91.65           H  
ATOM   3800  HB3 SER A 267     -13.049  -4.376   8.916  1.00 91.65           H  
ATOM   3801  HG  SER A 267     -15.105  -3.521   8.649  1.00 91.65           H  
ATOM   3802  N   LEU A 268     -14.198  -1.469   7.082  1.00  6.35           N  
ATOM   3803  CA  LEU A 268     -14.526  -1.177   5.680  1.00  6.35           C  
ATOM   3804  C   LEU A 268     -13.506  -0.221   5.039  1.00 94.13           C  
ATOM   3805  O   LEU A 268     -13.075  -0.457   3.917  1.00 94.13           O  
ATOM   3806  CB  LEU A 268     -15.958  -0.617   5.602  1.00 94.13           C  
ATOM   3807  CG  LEU A 268     -16.438  -0.291   4.172  1.00 94.13           C  
ATOM   3808  CD1 LEU A 268     -16.519  -1.535   3.287  1.00 94.13           C  
ATOM   3809  CD2 LEU A 268     -17.828   0.344   4.243  1.00 94.13           C  
ATOM   3810  H   LEU A 268     -14.866  -1.220   7.797  1.00 94.13           H  
ATOM   3811  HA  LEU A 268     -14.483  -2.111   5.120  1.00 94.13           H  
ATOM   3812  HB2 LEU A 268     -16.001   0.296   6.195  1.00 94.13           H  
ATOM   3813  HB3 LEU A 268     -16.642  -1.342   6.042  1.00 94.13           H  
ATOM   3814  HG  LEU A 268     -15.763   0.433   3.714  1.00 94.13           H  
ATOM   3815 HD11 LEU A 268     -15.521  -1.938   3.119  1.00 94.13           H  
ATOM   3816 HD12 LEU A 268     -17.148  -2.296   3.749  1.00 94.13           H  
ATOM   3817 HD13 LEU A 268     -16.932  -1.268   2.314  1.00 94.13           H  
ATOM   3818 HD21 LEU A 268     -17.784   1.256   4.839  1.00 94.13           H  
ATOM   3819 HD22 LEU A 268     -18.156   0.600   3.235  1.00 94.13           H  
ATOM   3820 HD23 LEU A 268     -18.536  -0.358   4.683  1.00 94.13           H  
ATOM   3821  N   THR A 269     -13.079   0.823   5.761  1.00  6.36           N  
ATOM   3822  CA  THR A 269     -12.037   1.754   5.286  1.00  6.36           C  
ATOM   3823  C   THR A 269     -10.725   1.016   5.017  1.00 93.02           C  
ATOM   3824  O   THR A 269     -10.134   1.192   3.956  1.00 93.02           O  
ATOM   3825  CB  THR A 269     -11.779   2.888   6.293  1.00 93.02           C  
ATOM   3826  CG2 THR A 269     -10.808   3.933   5.745  1.00 93.02           C  
ATOM   3827  OG1 THR A 269     -12.976   3.561   6.619  1.00 93.02           O  
ATOM   3828  H   THR A 269     -13.477   0.961   6.678  1.00 93.02           H  
ATOM   3829  HA  THR A 269     -12.360   2.198   4.344  1.00 93.02           H  
ATOM   3830  HB  THR A 269     -11.363   2.471   7.210  1.00 93.02           H  
ATOM   3831  HG1 THR A 269     -13.553   2.934   7.061  1.00 93.02           H  
ATOM   3832 HG21 THR A 269     -10.736   4.770   6.438  1.00 93.02           H  
ATOM   3833 HG22 THR A 269      -9.815   3.498   5.631  1.00 93.02           H  
ATOM   3834 HG23 THR A 269     -11.150   4.289   4.773  1.00 93.02           H  
ATOM   3835  N   LEU A 270     -10.302   0.144   5.943  1.00  6.37           N  
ATOM   3836  CA  LEU A 270      -9.139  -0.723   5.751  1.00  6.37           C  
ATOM   3837  C   LEU A 270      -9.316  -1.621   4.518  1.00 93.97           C  
ATOM   3838  O   LEU A 270      -8.443  -1.643   3.663  1.00 93.97           O  
ATOM   3839  CB  LEU A 270      -8.903  -1.526   7.044  1.00 93.97           C  
ATOM   3840  CG  LEU A 270      -7.756  -2.549   6.953  1.00 93.97           C  
ATOM   3841  CD1 LEU A 270      -6.405  -1.888   6.678  1.00 93.97           C  
ATOM   3842  CD2 LEU A 270      -7.666  -3.320   8.268  1.00 93.97           C  
ATOM   3843  H   LEU A 270     -10.833   0.040   6.795  1.00 93.97           H  
ATOM   3844  HA  LEU A 270      -8.265  -0.098   5.566  1.00 93.97           H  
ATOM   3845  HB2 LEU A 270      -9.817  -2.066   7.290  1.00 93.97           H  
ATOM   3846  HB3 LEU A 270      -8.694  -0.830   7.856  1.00 93.97           H  
ATOM   3847  HG  LEU A 270      -7.977  -3.265   6.162  1.00 93.97           H  
ATOM   3848 HD11 LEU A 270      -5.611  -2.632   6.739  1.00 93.97           H  
ATOM   3849 HD12 LEU A 270      -6.215  -1.095   7.400  1.00 93.97           H  
ATOM   3850 HD13 LEU A 270      -6.390  -1.466   5.673  1.00 93.97           H  
ATOM   3851 HD21 LEU A 270      -6.957  -4.138   8.143  1.00 93.97           H  
ATOM   3852 HD22 LEU A 270      -7.323  -2.666   9.070  1.00 93.97           H  
ATOM   3853 HD23 LEU A 270      -8.636  -3.748   8.520  1.00 93.97           H  
ATOM   3854  N   GLY A 271     -10.458  -2.296   4.378  1.00  6.38           N  
ATOM   3855  CA  GLY A 271     -10.746  -3.161   3.231  1.00  6.38           C  
ATOM   3856  C   GLY A 271     -10.667  -2.455   1.876  1.00 95.74           C  
ATOM   3857  O   GLY A 271     -10.194  -3.050   0.914  1.00 95.74           O  
ATOM   3858  H   GLY A 271     -11.149  -2.236   5.112  1.00 95.74           H  
ATOM   3859  HA2 GLY A 271     -10.053  -4.003   3.227  1.00 95.74           H  
ATOM   3860  HA3 GLY A 271     -11.764  -3.538   3.336  1.00 95.74           H  
ATOM   3861  N   ILE A 272     -11.073  -1.184   1.803  1.00  6.39           N  
ATOM   3862  CA  ILE A 272     -10.984  -0.372   0.579  1.00  6.39           C  
ATOM   3863  C   ILE A 272      -9.528   0.007   0.270  1.00 96.49           C  
ATOM   3864  O   ILE A 272      -9.114  -0.110  -0.879  1.00 96.49           O  
ATOM   3865  CB  ILE A 272     -11.921   0.853   0.684  1.00 96.49           C  
ATOM   3866  CG1 ILE A 272     -13.394   0.372   0.699  1.00 96.49           C  
ATOM   3867  CG2 ILE A 272     -11.708   1.842  -0.479  1.00 96.49           C  
ATOM   3868  CD1 ILE A 272     -14.399   1.455   1.100  1.00 96.49           C  
ATOM   3869  H   ILE A 272     -11.478  -0.765   2.628  1.00 96.49           H  
ATOM   3870  HA  ILE A 272     -11.322  -0.976  -0.263  1.00 96.49           H  
ATOM   3871  HB  ILE A 272     -11.707   1.374   1.618  1.00 96.49           H  
ATOM   3872 HG12 ILE A 272     -13.512  -0.452   1.403  1.00 96.49           H  
ATOM   3873 HG13 ILE A 272     -13.660  -0.008  -0.287  1.00 96.49           H  
ATOM   3874 HG21 ILE A 272     -12.375   2.699  -0.384  1.00 96.49           H  
ATOM   3875 HG22 ILE A 272     -11.894   1.346  -1.432  1.00 96.49           H  
ATOM   3876 HG23 ILE A 272     -10.686   2.221  -0.481  1.00 96.49           H  
ATOM   3877 HD11 ILE A 272     -15.380   1.002   1.240  1.00 96.49           H  
ATOM   3878 HD12 ILE A 272     -14.089   1.931   2.031  1.00 96.49           H  
ATOM   3879 HD13 ILE A 272     -14.474   2.199   0.307  1.00 96.49           H  
ATOM   3880  N   LEU A 273      -8.736   0.398   1.276  1.00  6.40           N  
ATOM   3881  CA  LEU A 273      -7.301   0.679   1.103  1.00  6.40           C  
ATOM   3882  C   LEU A 273      -6.538  -0.571   0.645  1.00 95.22           C  
ATOM   3883  O   LEU A 273      -5.774  -0.512  -0.312  1.00 95.22           O  
ATOM   3884  CB  LEU A 273      -6.710   1.199   2.425  1.00 95.22           C  
ATOM   3885  CG  LEU A 273      -7.248   2.576   2.845  1.00 95.22           C  
ATOM   3886  CD1 LEU A 273      -7.020   2.787   4.341  1.00 95.22           C  
ATOM   3887  CD2 LEU A 273      -6.577   3.719   2.081  1.00 95.22           C  
ATOM   3888  H   LEU A 273      -9.129   0.455   2.204  1.00 95.22           H  
ATOM   3889  HA  LEU A 273      -7.167   1.434   0.327  1.00 95.22           H  
ATOM   3890  HB2 LEU A 273      -6.929   0.470   3.205  1.00 95.22           H  
ATOM   3891  HB3 LEU A 273      -5.626   1.261   2.331  1.00 95.22           H  
ATOM   3892  HG  LEU A 273      -8.322   2.625   2.665  1.00 95.22           H  
ATOM   3893 HD11 LEU A 273      -5.956   2.914   4.543  1.00 95.22           H  
ATOM   3894 HD12 LEU A 273      -7.582   3.668   4.650  1.00 95.22           H  
ATOM   3895 HD13 LEU A 273      -7.399   1.930   4.897  1.00 95.22           H  
ATOM   3896 HD21 LEU A 273      -5.499   3.698   2.239  1.00 95.22           H  
ATOM   3897 HD22 LEU A 273      -6.761   3.612   1.012  1.00 95.22           H  
ATOM   3898 HD23 LEU A 273      -6.969   4.681   2.412  1.00 95.22           H  
ATOM   3899  N   LEU A 274      -6.793  -1.715   1.286  1.00  6.41           N  
ATOM   3900  CA  LEU A 274      -6.185  -2.994   0.917  1.00  6.41           C  
ATOM   3901  C   LEU A 274      -6.613  -3.440  -0.487  1.00 95.86           C  
ATOM   3902  O   LEU A 274      -5.771  -3.849  -1.278  1.00 95.86           O  
ATOM   3903  CB  LEU A 274      -6.551  -4.060   1.964  1.00 95.86           C  
ATOM   3904  CG  LEU A 274      -5.999  -3.806   3.380  1.00 95.86           C  
ATOM   3905  CD1 LEU A 274      -6.480  -4.933   4.297  1.00 95.86           C  
ATOM   3906  CD2 LEU A 274      -4.479  -3.664   3.403  1.00 95.86           C  
ATOM   3907  H   LEU A 274      -7.433  -1.690   2.066  1.00 95.86           H  
ATOM   3908  HA  LEU A 274      -5.102  -2.877   0.885  1.00 95.86           H  
ATOM   3909  HB2 LEU A 274      -7.637  -4.137   2.019  1.00 95.86           H  
ATOM   3910  HB3 LEU A 274      -6.166  -5.018   1.615  1.00 95.86           H  
ATOM   3911  HG  LEU A 274      -6.397  -2.872   3.776  1.00 95.86           H  
ATOM   3912 HD11 LEU A 274      -6.215  -5.902   3.874  1.00 95.86           H  
ATOM   3913 HD12 LEU A 274      -6.034  -4.830   5.286  1.00 95.86           H  
ATOM   3914 HD13 LEU A 274      -7.566  -4.885   4.388  1.00 95.86           H  
ATOM   3915 HD21 LEU A 274      -4.102  -3.736   4.423  1.00 95.86           H  
ATOM   3916 HD22 LEU A 274      -4.203  -2.689   3.000  1.00 95.86           H  
ATOM   3917 HD23 LEU A 274      -4.018  -4.426   2.775  1.00 95.86           H  
ATOM   3918  N   GLY A 275      -7.901  -3.324  -0.823  1.00  6.42           N  
ATOM   3919  CA  GLY A 275      -8.411  -3.639  -2.158  1.00  6.42           C  
ATOM   3920  C   GLY A 275      -7.764  -2.785  -3.249  1.00 96.20           C  
ATOM   3921  O   GLY A 275      -7.333  -3.323  -4.264  1.00 96.20           O  
ATOM   3922  H   GLY A 275      -8.558  -3.000  -0.127  1.00 96.20           H  
ATOM   3923  HA2 GLY A 275      -9.486  -3.462  -2.178  1.00 96.20           H  
ATOM   3924  HA3 GLY A 275      -8.221  -4.689  -2.383  1.00 96.20           H  
ATOM   3925  N   MET A 276      -7.624  -1.476  -3.019  1.00  6.43           N  
ATOM   3926  CA  MET A 276      -6.937  -0.572  -3.948  1.00  6.43           C  
ATOM   3927  C   MET A 276      -5.443  -0.879  -4.074  1.00 96.44           C  
ATOM   3928  O   MET A 276      -4.938  -0.904  -5.196  1.00 96.44           O  
ATOM   3929  CB  MET A 276      -7.165   0.883  -3.522  1.00 96.44           C  
ATOM   3930  CG  MET A 276      -8.585   1.348  -3.876  1.00 96.44           C  
ATOM   3931  SD  MET A 276      -9.045   1.344  -5.637  1.00 96.44           S  
ATOM   3932  CE  MET A 276      -7.604   2.147  -6.398  1.00 96.44           C  
ATOM   3933  H   MET A 276      -7.991  -1.088  -2.162  1.00 96.44           H  
ATOM   3934  HA  MET A 276      -7.356  -0.715  -4.944  1.00 96.44           H  
ATOM   3935  HB2 MET A 276      -7.006   0.982  -2.448  1.00 96.44           H  
ATOM   3936  HB3 MET A 276      -6.442   1.529  -4.020  1.00 96.44           H  
ATOM   3937  HG2 MET A 276      -8.711   2.367  -3.510  1.00 96.44           H  
ATOM   3938  HG3 MET A 276      -9.302   0.724  -3.342  1.00 96.44           H  
ATOM   3939  HE1 MET A 276      -7.814   2.348  -7.449  1.00 96.44           H  
ATOM   3940  HE2 MET A 276      -6.737   1.489  -6.336  1.00 96.44           H  
ATOM   3941  HE3 MET A 276      -7.384   3.083  -5.886  1.00 96.44           H  
ATOM   3942  N   PHE A 277      -4.772  -1.227  -2.964  1.00  6.44           N  
ATOM   3943  CA  PHE A 277      -3.377  -1.679  -2.932  1.00  6.44           C  
ATOM   3944  C   PHE A 277      -3.177  -2.931  -3.800  1.00 96.50           C  
ATOM   3945  O   PHE A 277      -2.258  -2.994  -4.617  1.00 96.50           O  
ATOM   3946  CB  PHE A 277      -2.930  -1.944  -1.474  1.00 96.50           C  
ATOM   3947  CG  PHE A 277      -1.427  -1.872  -1.264  1.00 96.50           C  
ATOM   3948  CD1 PHE A 277      -0.860  -0.688  -0.753  1.00 96.50           C  
ATOM   3949  CD2 PHE A 277      -0.588  -2.952  -1.611  1.00 96.50           C  
ATOM   3950  CE1 PHE A 277       0.532  -0.567  -0.607  1.00 96.50           C  
ATOM   3951  CE2 PHE A 277       0.809  -2.824  -1.483  1.00 96.50           C  
ATOM   3952  CZ  PHE A 277       1.366  -1.632  -0.980  1.00 96.50           C  
ATOM   3953  H   PHE A 277      -5.257  -1.151  -2.075  1.00 96.50           H  
ATOM   3954  HA  PHE A 277      -2.764  -0.880  -3.348  1.00 96.50           H  
ATOM   3955  HB2 PHE A 277      -3.290  -2.910  -1.120  1.00 96.50           H  
ATOM   3956  HB3 PHE A 277      -3.381  -1.205  -0.813  1.00 96.50           H  
ATOM   3957  HD1 PHE A 277      -1.496   0.135  -0.468  1.00 96.50           H  
ATOM   3958  HD2 PHE A 277      -1.005  -3.867  -2.008  1.00 96.50           H  
ATOM   3959  HE1 PHE A 277       0.966   0.343  -0.217  1.00 96.50           H  
ATOM   3960  HE2 PHE A 277       1.456  -3.633  -1.788  1.00 96.50           H  
ATOM   3961  HZ  PHE A 277       2.435  -1.521  -0.878  1.00 96.50           H  
ATOM   3962  N   PHE A 278      -4.076  -3.915  -3.673  1.00  6.45           N  
ATOM   3963  CA  PHE A 278      -4.023  -5.130  -4.490  1.00  6.45           C  
ATOM   3964  C   PHE A 278      -4.320  -4.874  -5.970  1.00 96.66           C  
ATOM   3965  O   PHE A 278      -3.592  -5.379  -6.820  1.00 96.66           O  
ATOM   3966  CB  PHE A 278      -4.955  -6.200  -3.905  1.00 96.66           C  
ATOM   3967  CG  PHE A 278      -4.400  -6.851  -2.655  1.00 96.66           C  
ATOM   3968  CD1 PHE A 278      -3.154  -7.495  -2.721  1.00 96.66           C  
ATOM   3969  CD2 PHE A 278      -5.102  -6.819  -1.435  1.00 96.66           C  
ATOM   3970  CE1 PHE A 278      -2.599  -8.070  -1.572  1.00 96.66           C  
ATOM   3971  CE2 PHE A 278      -4.541  -7.392  -0.278  1.00 96.66           C  
ATOM   3972  CZ  PHE A 278      -3.283  -8.016  -0.346  1.00 96.66           C  
ATOM   3973  H   PHE A 278      -4.780  -3.837  -2.953  1.00 96.66           H  
ATOM   3974  HA  PHE A 278      -3.000  -5.506  -4.462  1.00 96.66           H  
ATOM   3975  HB2 PHE A 278      -5.095  -6.985  -4.648  1.00 96.66           H  
ATOM   3976  HB3 PHE A 278      -5.931  -5.760  -3.701  1.00 96.66           H  
ATOM   3977  HD1 PHE A 278      -2.611  -7.546  -3.653  1.00 96.66           H  
ATOM   3978  HD2 PHE A 278      -6.070  -6.341  -1.384  1.00 96.66           H  
ATOM   3979  HE1 PHE A 278      -1.635  -8.549  -1.654  1.00 96.66           H  
ATOM   3980  HE2 PHE A 278      -5.074  -7.356   0.660  1.00 96.66           H  
ATOM   3981  HZ  PHE A 278      -2.848  -8.464   0.536  1.00 96.66           H  
ATOM   3982  N   VAL A 279      -5.340  -4.074  -6.294  1.00  6.46           N  
ATOM   3983  CA  VAL A 279      -5.703  -3.746  -7.688  1.00  6.46           C  
ATOM   3984  C   VAL A 279      -4.586  -2.988  -8.415  1.00 97.46           C  
ATOM   3985  O   VAL A 279      -4.416  -3.168  -9.618  1.00 97.46           O  
ATOM   3986  CB  VAL A 279      -7.035  -2.963  -7.709  1.00 97.46           C  
ATOM   3987  CG1 VAL A 279      -7.366  -2.300  -9.053  1.00 97.46           C  
ATOM   3988  CG2 VAL A 279      -8.203  -3.906  -7.383  1.00 97.46           C  
ATOM   3989  H   VAL A 279      -5.903  -3.692  -5.548  1.00 97.46           H  
ATOM   3990  HA  VAL A 279      -5.844  -4.675  -8.241  1.00 97.46           H  
ATOM   3991  HB  VAL A 279      -6.996  -2.179  -6.953  1.00 97.46           H  
ATOM   3992 HG11 VAL A 279      -6.642  -1.516  -9.274  1.00 97.46           H  
ATOM   3993 HG12 VAL A 279      -8.355  -1.843  -9.010  1.00 97.46           H  
ATOM   3994 HG13 VAL A 279      -7.344  -3.040  -9.853  1.00 97.46           H  
ATOM   3995 HG21 VAL A 279      -8.320  -4.643  -8.178  1.00 97.46           H  
ATOM   3996 HG22 VAL A 279      -9.123  -3.330  -7.285  1.00 97.46           H  
ATOM   3997 HG23 VAL A 279      -8.021  -4.432  -6.445  1.00 97.46           H  
ATOM   3998  N   THR A 280      -3.812  -2.170  -7.700  1.00  6.47           N  
ATOM   3999  CA  THR A 280      -2.710  -1.379  -8.272  1.00  6.47           C  
ATOM   4000  C   THR A 280      -1.396  -2.155  -8.374  1.00 97.25           C  
ATOM   4001  O   THR A 280      -0.760  -2.127  -9.425  1.00 97.25           O  
ATOM   4002  CB  THR A 280      -2.485  -0.085  -7.480  1.00 97.25           C  
ATOM   4003  CG2 THR A 280      -3.590   0.942  -7.730  1.00 97.25           C  
ATOM   4004  OG1 THR A 280      -2.465  -0.346  -6.098  1.00 97.25           O  
ATOM   4005  H   THR A 280      -3.994  -2.076  -6.711  1.00 97.25           H  
ATOM   4006  HA  THR A 280      -2.976  -1.098  -9.291  1.00 97.25           H  
ATOM   4007  HB  THR A 280      -1.526   0.349  -7.763  1.00 97.25           H  
ATOM   4008  HG1 THR A 280      -3.374  -0.416  -5.795  1.00 97.25           H  
ATOM   4009 HG21 THR A 280      -3.571   1.238  -8.779  1.00 97.25           H  
ATOM   4010 HG22 THR A 280      -3.409   1.822  -7.113  1.00 97.25           H  
ATOM   4011 HG23 THR A 280      -4.566   0.519  -7.492  1.00 97.25           H  
ATOM   4012  N   TRP A 281      -0.993  -2.888  -7.325  1.00  6.48           N  
ATOM   4013  CA  TRP A 281       0.334  -3.503  -7.263  1.00  6.48           C  
ATOM   4014  C   TRP A 281       0.384  -4.964  -7.727  1.00 97.68           C  
ATOM   4015  O   TRP A 281       1.443  -5.381  -8.208  1.00 97.68           O  
ATOM   4016  CB  TRP A 281       0.879  -3.414  -5.829  1.00 97.68           C  
ATOM   4017  CG  TRP A 281       1.379  -2.051  -5.466  1.00 97.68           C  
ATOM   4018  CD1 TRP A 281       0.850  -1.229  -4.534  1.00 97.68           C  
ATOM   4019  CD2 TRP A 281       2.520  -1.334  -6.031  1.00 97.68           C  
ATOM   4020  CE2 TRP A 281       2.663  -0.093  -5.338  1.00 97.68           C  
ATOM   4021  CE3 TRP A 281       3.474  -1.619  -7.040  1.00 97.68           C  
ATOM   4022  NE1 TRP A 281       1.615  -0.084  -4.444  1.00 97.68           N  
ATOM   4023  CZ2 TRP A 281       3.703   0.810  -5.619  1.00 97.68           C  
ATOM   4024  CZ3 TRP A 281       4.525  -0.722  -7.328  1.00 97.68           C  
ATOM   4025  CH2 TRP A 281       4.638   0.490  -6.622  1.00 97.68           C  
ATOM   4026  H   TRP A 281      -1.526  -2.808  -6.461  1.00 97.68           H  
ATOM   4027  HA  TRP A 281       1.023  -2.959  -7.912  1.00 97.68           H  
ATOM   4028  HB2 TRP A 281       0.137  -3.745  -5.103  1.00 97.68           H  
ATOM   4029  HB3 TRP A 281       1.731  -4.085  -5.702  1.00 97.68           H  
ATOM   4030  HD1 TRP A 281      -0.025  -1.461  -3.941  1.00 97.68           H  
ATOM   4031  HE1 TRP A 281       1.422   0.648  -3.777  1.00 97.68           H  
ATOM   4032  HE3 TRP A 281       3.408  -2.555  -7.574  1.00 97.68           H  
ATOM   4033  HZ2 TRP A 281       3.784   1.741  -5.077  1.00 97.68           H  
ATOM   4034  HZ3 TRP A 281       5.255  -0.961  -8.089  1.00 97.68           H  
ATOM   4035  HH2 TRP A 281       5.449   1.169  -6.842  1.00 97.68           H  
ATOM   4036  N   LEU A 282      -0.709  -5.749  -7.650  1.00  6.49           N  
ATOM   4037  CA  LEU A 282      -0.698  -7.146  -8.108  1.00  6.49           C  
ATOM   4038  C   LEU A 282      -0.333  -7.284  -9.603  1.00 96.80           C  
ATOM   4039  O   LEU A 282       0.481  -8.157  -9.908  1.00 96.80           O  
ATOM   4040  CB  LEU A 282      -2.027  -7.841  -7.752  1.00 96.80           C  
ATOM   4041  CG  LEU A 282      -2.094  -9.335  -8.115  1.00 96.80           C  
ATOM   4042  CD1 LEU A 282      -1.092 -10.176  -7.321  1.00 96.80           C  
ATOM   4043  CD2 LEU A 282      -3.498  -9.863  -7.815  1.00 96.80           C  
ATOM   4044  H   LEU A 282      -1.564  -5.361  -7.279  1.00 96.80           H  
ATOM   4045  HA  LEU A 282       0.097  -7.647  -7.556  1.00 96.80           H  
ATOM   4046  HB2 LEU A 282      -2.201  -7.733  -6.681  1.00 96.80           H  
ATOM   4047  HB3 LEU A 282      -2.841  -7.339  -8.275  1.00 96.80           H  
ATOM   4048  HG  LEU A 282      -1.905  -9.466  -9.180  1.00 96.80           H  
ATOM   4049 HD11 LEU A 282      -1.213 -11.228  -7.578  1.00 96.80           H  
ATOM   4050 HD12 LEU A 282      -1.255 -10.042  -6.252  1.00 96.80           H  
ATOM   4051 HD13 LEU A 282      -0.074  -9.880  -7.577  1.00 96.80           H  
ATOM   4052 HD21 LEU A 282      -3.721  -9.756  -6.754  1.00 96.80           H  
ATOM   4053 HD22 LEU A 282      -4.230  -9.301  -8.395  1.00 96.80           H  
ATOM   4054 HD23 LEU A 282      -3.563 -10.914  -8.097  1.00 96.80           H  
ATOM   4055  N   PRO A 283      -0.829  -6.432 -10.529  1.00  6.50           N  
ATOM   4056  CA  PRO A 283      -0.415  -6.476 -11.932  1.00  6.50           C  
ATOM   4057  C   PRO A 283       1.096  -6.290 -12.129  1.00 97.61           C  
ATOM   4058  O   PRO A 283       1.698  -7.021 -12.912  1.00 97.61           O  
ATOM   4059  CB  PRO A 283      -1.210  -5.364 -12.622  1.00 97.61           C  
ATOM   4060  CG  PRO A 283      -2.467  -5.238 -11.769  1.00 97.61           C  
ATOM   4061  CD  PRO A 283      -1.897  -5.449 -10.372  1.00 97.61           C  
ATOM   4062  HA  PRO A 283      -0.707  -7.438 -12.352  1.00 97.61           H  
ATOM   4063  HB2 PRO A 283      -1.443  -5.614 -13.657  1.00 97.61           H  
ATOM   4064  HB3 PRO A 283      -0.660  -4.425 -12.559  1.00 97.61           H  
ATOM   4065  HG2 PRO A 283      -2.936  -4.259 -11.872  1.00 97.61           H  
ATOM   4066  HG3 PRO A 283      -3.167  -6.037 -12.012  1.00 97.61           H  
ATOM   4067  HD2 PRO A 283      -1.477  -4.510 -10.010  1.00 97.61           H  
ATOM   4068  HD3 PRO A 283      -2.688  -5.785  -9.701  1.00 97.61           H  
ATOM   4069  N   PHE A 284       1.720  -5.361 -11.391  1.00  6.51           N  
ATOM   4070  CA  PHE A 284       3.155  -5.101 -11.459  1.00  6.51           C  
ATOM   4071  C   PHE A 284       3.968  -6.299 -10.945  1.00 96.01           C  
ATOM   4072  O   PHE A 284       4.967  -6.677 -11.558  1.00 96.01           O  
ATOM   4073  CB  PHE A 284       3.500  -3.843 -10.637  1.00 96.01           C  
ATOM   4074  CG  PHE A 284       4.967  -3.441 -10.692  1.00 96.01           C  
ATOM   4075  CD1 PHE A 284       5.588  -3.198 -11.936  1.00 96.01           C  
ATOM   4076  CD2 PHE A 284       5.719  -3.327  -9.503  1.00 96.01           C  
ATOM   4077  CE1 PHE A 284       6.949  -2.847 -11.988  1.00 96.01           C  
ATOM   4078  CE2 PHE A 284       7.069  -2.930  -9.557  1.00 96.01           C  
ATOM   4079  CZ  PHE A 284       7.684  -2.697 -10.800  1.00 96.01           C  
ATOM   4080  H   PHE A 284       1.179  -4.830 -10.723  1.00 96.01           H  
ATOM   4081  HA  PHE A 284       3.416  -4.932 -12.505  1.00 96.01           H  
ATOM   4082  HB2 PHE A 284       2.912  -2.997 -10.990  1.00 96.01           H  
ATOM   4083  HB3 PHE A 284       3.211  -3.986  -9.595  1.00 96.01           H  
ATOM   4084  HD1 PHE A 284       5.031  -3.273 -12.859  1.00 96.01           H  
ATOM   4085  HD2 PHE A 284       5.266  -3.526  -8.542  1.00 96.01           H  
ATOM   4086  HE1 PHE A 284       7.424  -2.668 -12.942  1.00 96.01           H  
ATOM   4087  HE2 PHE A 284       7.635  -2.793  -8.649  1.00 96.01           H  
ATOM   4088  HZ  PHE A 284       8.718  -2.397 -10.842  1.00 96.01           H  
ATOM   4089  N   PHE A 285       3.532  -6.933  -9.852  1.00  6.52           N  
ATOM   4090  CA  PHE A 285       4.224  -8.084  -9.277  1.00  6.52           C  
ATOM   4091  C   PHE A 285       4.157  -9.325 -10.143  1.00 95.39           C  
ATOM   4092  O   PHE A 285       5.159 -10.016 -10.336  1.00 95.39           O  
ATOM   4093  CB  PHE A 285       3.633  -8.421  -7.904  1.00 95.39           C  
ATOM   4094  CG  PHE A 285       4.495  -7.766  -6.878  1.00 95.39           C  
ATOM   4095  CD1 PHE A 285       5.802  -8.257  -6.692  1.00 95.39           C  
ATOM   4096  CD2 PHE A 285       4.048  -6.614  -6.213  1.00 95.39           C  
ATOM   4097  CE1 PHE A 285       6.677  -7.588  -5.829  1.00 95.39           C  
ATOM   4098  CE2 PHE A 285       4.911  -5.979  -5.314  1.00 95.39           C  
ATOM   4099  CZ  PHE A 285       6.210  -6.481  -5.116  1.00 95.39           C  
ATOM   4100  H   PHE A 285       2.726  -6.558  -9.363  1.00 95.39           H  
ATOM   4101  HA  PHE A 285       5.283  -7.831  -9.203  1.00 95.39           H  
ATOM   4102  HB2 PHE A 285       2.593  -8.105  -7.810  1.00 95.39           H  
ATOM   4103  HB3 PHE A 285       3.644  -9.493  -7.693  1.00 95.39           H  
ATOM   4104  HD1 PHE A 285       6.142  -9.115  -7.254  1.00 95.39           H  
ATOM   4105  HD2 PHE A 285       3.048  -6.234  -6.359  1.00 95.39           H  
ATOM   4106  HE1 PHE A 285       7.700  -7.902  -5.709  1.00 95.39           H  
ATOM   4107  HE2 PHE A 285       4.553  -5.134  -4.749  1.00 95.39           H  
ATOM   4108  HZ  PHE A 285       6.858  -6.037  -4.390  1.00 95.39           H  
ATOM   4109  N   VAL A 286       2.976  -9.563 -10.703  1.00  6.53           N  
ATOM   4110  CA  VAL A 286       2.766 -10.622 -11.707  1.00  6.53           C  
ATOM   4111  C   VAL A 286       3.610 -10.356 -12.957  1.00 96.04           C  
ATOM   4112  O   VAL A 286       4.271 -11.272 -13.442  1.00 96.04           O  
ATOM   4113  CB  VAL A 286       1.269 -10.776 -12.045  1.00 96.04           C  
ATOM   4114  CG1 VAL A 286       1.017 -11.729 -13.221  1.00 96.04           C  
ATOM   4115  CG2 VAL A 286       0.507 -11.343 -10.837  1.00 96.04           C  
ATOM   4116  H   VAL A 286       2.212  -8.936 -10.494  1.00 96.04           H  
ATOM   4117  HA  VAL A 286       3.116 -11.567 -11.294  1.00 96.04           H  
ATOM   4118  HB  VAL A 286       0.855  -9.800 -12.299  1.00 96.04           H  
ATOM   4119 HG11 VAL A 286       1.428 -11.312 -14.141  1.00 96.04           H  
ATOM   4120 HG12 VAL A 286      -0.054 -11.868 -13.365  1.00 96.04           H  
ATOM   4121 HG13 VAL A 286       1.483 -12.696 -13.029  1.00 96.04           H  
ATOM   4122 HG21 VAL A 286       0.859 -12.349 -10.612  1.00 96.04           H  
ATOM   4123 HG22 VAL A 286       0.658 -10.713  -9.961  1.00 96.04           H  
ATOM   4124 HG23 VAL A 286      -0.560 -11.374 -11.058  1.00 96.04           H  
ATOM   4125  N   ALA A 287       3.665  -9.102 -13.435  1.00  6.54           N  
ATOM   4126  CA  ALA A 287       4.500  -8.691 -14.561  1.00  6.54           C  
ATOM   4127  C   ALA A 287       5.993  -8.949 -14.311  1.00 95.15           C  
ATOM   4128  O   ALA A 287       6.654  -9.535 -15.165  1.00 95.15           O  
ATOM   4129  CB  ALA A 287       4.259  -7.214 -14.903  1.00 95.15           C  
ATOM   4130  H   ALA A 287       3.069  -8.396 -13.012  1.00 95.15           H  
ATOM   4131  HA  ALA A 287       4.190  -9.297 -15.412  1.00 95.15           H  
ATOM   4132  HB1 ALA A 287       4.504  -6.551 -14.075  1.00 95.15           H  
ATOM   4133  HB2 ALA A 287       4.862  -6.902 -15.756  1.00 95.15           H  
ATOM   4134  HB3 ALA A 287       3.216  -7.053 -15.165  1.00 95.15           H  
ATOM   4135  N   ASN A 288       6.507  -8.570 -13.132  1.00  6.55           N  
ATOM   4136  CA  ASN A 288       7.883  -8.827 -12.680  1.00  6.55           C  
ATOM   4137  C   ASN A 288       8.291 -10.300 -12.796  1.00 92.91           C  
ATOM   4138  O   ASN A 288       9.340 -10.613 -13.359  1.00 92.91           O  
ATOM   4139  CB  ASN A 288       8.114  -8.306 -11.240  1.00 92.91           C  
ATOM   4140  CG  ASN A 288       8.529  -6.840 -11.202  1.00 92.91           C  
ATOM   4141  ND2 ASN A 288       7.579  -5.924 -11.090  1.00 92.91           N  
ATOM   4142  OD1 ASN A 288       9.711  -6.528 -11.284  1.00 92.91           O  
ATOM   4143  H   ASN A 288       5.881  -8.076 -12.503  1.00 92.91           H  
ATOM   4144  HA  ASN A 288       8.549  -8.290 -13.359  1.00 92.91           H  
ATOM   4145  HB2 ASN A 288       7.241  -8.469 -10.611  1.00 92.91           H  
ATOM   4146  HB3 ASN A 288       8.924  -8.863 -10.764  1.00 92.91           H  
ATOM   4147 HD21 ASN A 288       6.593  -6.184 -11.128  1.00 92.91           H  
ATOM   4148 HD22 ASN A 288       7.818  -4.942 -11.062  1.00 92.91           H  
ATOM   4149  N   ILE A 289       7.439 -11.205 -12.301  1.00  6.56           N  
ATOM   4150  CA  ILE A 289       7.683 -12.643 -12.331  1.00  6.56           C  
ATOM   4151  C   ILE A 289       7.531 -13.199 -13.760  1.00 94.58           C  
ATOM   4152  O   ILE A 289       8.385 -13.981 -14.171  1.00 94.58           O  
ATOM   4153  CB  ILE A 289       6.759 -13.351 -11.303  1.00 94.58           C  
ATOM   4154  CG1 ILE A 289       7.130 -12.901  -9.867  1.00 94.58           C  
ATOM   4155  CG2 ILE A 289       6.829 -14.894 -11.406  1.00 94.58           C  
ATOM   4156  CD1 ILE A 289       6.103 -13.281  -8.797  1.00 94.58           C  
ATOM   4157  H   ILE A 289       6.579 -10.874 -11.875  1.00 94.58           H  
ATOM   4158  HA  ILE A 289       8.717 -12.824 -12.032  1.00 94.58           H  
ATOM   4159  HB  ILE A 289       5.729 -13.049 -11.506  1.00 94.58           H  
ATOM   4160 HG12 ILE A 289       7.250 -11.818  -9.820  1.00 94.58           H  
ATOM   4161 HG13 ILE A 289       8.102 -13.313  -9.595  1.00 94.58           H  
ATOM   4162 HG21 ILE A 289       7.852 -15.252 -11.285  1.00 94.58           H  
ATOM   4163 HG22 ILE A 289       6.465 -15.259 -12.367  1.00 94.58           H  
ATOM   4164 HG23 ILE A 289       6.215 -15.386 -10.654  1.00 94.58           H  
ATOM   4165 HD11 ILE A 289       6.466 -12.967  -7.821  1.00 94.58           H  
ATOM   4166 HD12 ILE A 289       5.936 -14.354  -8.733  1.00 94.58           H  
ATOM   4167 HD13 ILE A 289       5.144 -12.794  -8.975  1.00 94.58           H  
ATOM   4168  N   VAL A 290       6.511 -12.794 -14.538  1.00  6.57           N  
ATOM   4169  CA  VAL A 290       6.354 -13.235 -15.932  1.00  6.57           C  
ATOM   4170  C   VAL A 290       7.548 -12.791 -16.783  1.00 95.33           C  
ATOM   4171  O   VAL A 290       8.137 -13.632 -17.459  1.00 95.33           O  
ATOM   4172  CB  VAL A 290       4.996 -12.771 -16.491  1.00 95.33           C  
ATOM   4173  CG1 VAL A 290       4.860 -12.944 -18.008  1.00 95.33           C  
ATOM   4174  CG2 VAL A 290       3.857 -13.571 -15.842  1.00 95.33           C  
ATOM   4175  H   VAL A 290       5.830 -12.156 -14.152  1.00 95.33           H  
ATOM   4176  HA  VAL A 290       6.364 -14.325 -15.950  1.00 95.33           H  
ATOM   4177  HB  VAL A 290       4.857 -11.717 -16.248  1.00 95.33           H  
ATOM   4178 HG11 VAL A 290       3.858 -12.659 -18.328  1.00 95.33           H  
ATOM   4179 HG12 VAL A 290       5.044 -13.982 -18.285  1.00 95.33           H  
ATOM   4180 HG13 VAL A 290       5.573 -12.302 -18.525  1.00 95.33           H  
ATOM   4181 HG21 VAL A 290       3.940 -14.624 -16.112  1.00 95.33           H  
ATOM   4182 HG22 VAL A 290       3.900 -13.481 -14.757  1.00 95.33           H  
ATOM   4183 HG23 VAL A 290       2.895 -13.186 -16.183  1.00 95.33           H  
ATOM   4184  N   GLN A 291       7.992 -11.530 -16.668  1.00  6.58           N  
ATOM   4185  CA  GLN A 291       9.170 -10.992 -17.347  1.00  6.58           C  
ATOM   4186  C   GLN A 291      10.460 -11.760 -17.003  1.00 93.17           C  
ATOM   4187  O   GLN A 291      11.297 -11.991 -17.872  1.00 93.17           O  
ATOM   4188  CB  GLN A 291       9.307  -9.490 -16.993  1.00 93.17           C  
ATOM   4189  CG  GLN A 291      10.285  -8.663 -17.862  1.00 93.17           C  
ATOM   4190  CD  GLN A 291       9.699  -8.374 -19.241  1.00 93.17           C  
ATOM   4191  NE2 GLN A 291       9.851  -7.167 -19.766  1.00 93.17           N  
ATOM   4192  OE1 GLN A 291       9.047  -9.232 -19.825  1.00 93.17           O  
ATOM   4193  H   GLN A 291       7.481 -10.898 -16.053  1.00 93.17           H  
ATOM   4194  HA  GLN A 291       8.989 -11.139 -18.410  1.00 93.17           H  
ATOM   4195  HB2 GLN A 291       8.328  -9.017 -17.066  1.00 93.17           H  
ATOM   4196  HB3 GLN A 291       9.596  -9.391 -15.945  1.00 93.17           H  
ATOM   4197  HG2 GLN A 291      10.492  -7.718 -17.360  1.00 93.17           H  
ATOM   4198  HG3 GLN A 291      11.241  -9.171 -17.980  1.00 93.17           H  
ATOM   4199 HE21 GLN A 291      10.360  -6.445 -19.283  1.00 93.17           H  
ATOM   4200 HE22 GLN A 291       9.400  -6.977 -20.660  1.00 93.17           H  
ATOM   4201  N   ALA A 292      10.594 -12.225 -15.757  1.00  6.59           N  
ATOM   4202  CA  ALA A 292      11.739 -13.000 -15.290  1.00  6.59           C  
ATOM   4203  C   ALA A 292      11.720 -14.471 -15.754  1.00 91.00           C  
ATOM   4204  O   ALA A 292      12.736 -15.152 -15.628  1.00 91.00           O  
ATOM   4205  CB  ALA A 292      11.722 -12.972 -13.761  1.00 91.00           C  
ATOM   4206  H   ALA A 292       9.869 -12.003 -15.084  1.00 91.00           H  
ATOM   4207  HA  ALA A 292      12.662 -12.538 -15.647  1.00 91.00           H  
ATOM   4208  HB1 ALA A 292      12.615 -13.451 -13.369  1.00 91.00           H  
ATOM   4209  HB2 ALA A 292      10.852 -13.480 -13.345  1.00 91.00           H  
ATOM   4210  HB3 ALA A 292      11.716 -11.944 -13.402  1.00 91.00           H  
ATOM   4211  N   VAL A 293      10.593 -14.961 -16.285  1.00  6.60           N  
ATOM   4212  CA  VAL A 293      10.419 -16.330 -16.804  1.00  6.60           C  
ATOM   4213  C   VAL A 293      10.458 -16.377 -18.336  1.00 93.94           C  
ATOM   4214  O   VAL A 293      11.046 -17.302 -18.891  1.00 93.94           O  
ATOM   4215  CB  VAL A 293       9.108 -16.943 -16.263  1.00 93.94           C  
ATOM   4216  CG1 VAL A 293       8.780 -18.311 -16.879  1.00 93.94           C  
ATOM   4217  CG2 VAL A 293       9.170 -17.158 -14.745  1.00 93.94           C  
ATOM   4218  H   VAL A 293       9.812 -14.325 -16.362  1.00 93.94           H  
ATOM   4219  HA  VAL A 293      11.242 -16.954 -16.458  1.00 93.94           H  
ATOM   4220  HB  VAL A 293       8.283 -16.265 -16.483  1.00 93.94           H  
ATOM   4221 HG11 VAL A 293       9.633 -18.981 -16.769  1.00 93.94           H  
ATOM   4222 HG12 VAL A 293       8.549 -18.201 -17.938  1.00 93.94           H  
ATOM   4223 HG13 VAL A 293       7.911 -18.745 -16.385  1.00 93.94           H  
ATOM   4224 HG21 VAL A 293       8.189 -17.456 -14.374  1.00 93.94           H  
ATOM   4225 HG22 VAL A 293       9.455 -16.232 -14.246  1.00 93.94           H  
ATOM   4226 HG23 VAL A 293       9.904 -17.927 -14.503  1.00 93.94           H  
ATOM   4227  N   CYS A 294       9.831 -15.418 -19.028  1.00  6.61           N  
ATOM   4228  CA  CYS A 294       9.648 -15.448 -20.489  1.00  6.61           C  
ATOM   4229  C   CYS A 294      10.290 -14.279 -21.257  1.00 92.78           C  
ATOM   4230  O   CYS A 294      10.252 -14.285 -22.486  1.00 92.78           O  
ATOM   4231  CB  CYS A 294       8.142 -15.486 -20.799  1.00 92.78           C  
ATOM   4232  SG  CYS A 294       7.269 -13.946 -20.390  1.00 92.78           S  
ATOM   4233  H   CYS A 294       9.352 -14.697 -18.508  1.00 92.78           H  
ATOM   4234  HA  CYS A 294      10.092 -16.359 -20.890  1.00 92.78           H  
ATOM   4235  HB2 CYS A 294       8.023 -15.672 -21.867  1.00 92.78           H  
ATOM   4236  HB3 CYS A 294       7.681 -16.314 -20.260  1.00 92.78           H  
ATOM   4237  N   ASP A 295      10.774 -13.241 -20.565  1.00 89.06           N  
ATOM   4238  CA  ASP A 295      11.188 -11.933 -21.112  1.00 89.06           C  
ATOM   4239  C   ASP A 295      10.131 -11.223 -22.005  1.00 89.06           C  
ATOM   4240  O   ASP A 295      10.424 -10.245 -22.696  1.00 89.06           O  
ATOM   4241  CB  ASP A 295      12.607 -12.020 -21.730  1.00 89.06           C  
ATOM   4242  CG  ASP A 295      13.696 -11.229 -20.978  1.00 89.06           C  
ATOM   4243  OD1 ASP A 295      13.372 -10.216 -20.305  1.00 89.06           O  
ATOM   4244  OD2 ASP A 295      14.880 -11.603 -21.133  1.00 89.06           O1-
ATOM   4245  H   ASP A 295      10.851 -13.334 -19.562  1.00 89.06           H  
ATOM   4246  HA  ASP A 295      11.266 -11.290 -20.235  1.00 89.06           H  
ATOM   4247  HB2 ASP A 295      12.916 -13.064 -21.778  1.00 89.06           H  
ATOM   4248  HB3 ASP A 295      12.578 -11.662 -22.760  1.00 89.06           H  
ATOM   4249  N   CYS A 296       8.879 -11.693 -21.973  1.00 94.13           N  
ATOM   4250  CA  CYS A 296       7.877 -11.493 -23.022  1.00 94.13           C  
ATOM   4251  C   CYS A 296       6.917 -10.298 -22.837  1.00 94.13           C  
ATOM   4252  O   CYS A 296       5.972 -10.151 -23.615  1.00 94.13           O  
ATOM   4253  CB  CYS A 296       7.150 -12.828 -23.276  1.00 94.13           C  
ATOM   4254  SG  CYS A 296       6.066 -13.510 -21.977  1.00 94.13           S  
ATOM   4255  H   CYS A 296       8.714 -12.463 -21.341  1.00 94.13           H  
ATOM   4256  HA  CYS A 296       8.427 -11.269 -23.936  1.00 94.13           H  
ATOM   4257  HB2 CYS A 296       7.903 -13.580 -23.513  1.00 94.13           H  
ATOM   4258  HB3 CYS A 296       6.539 -12.700 -24.169  1.00 94.13           H  
ATOM   4259  N   ILE A 297       7.101  -9.424 -21.839  1.00 94.92           N  
ATOM   4260  CA  ILE A 297       6.255  -8.238 -21.645  1.00 94.92           C  
ATOM   4261  C   ILE A 297       6.948  -7.059 -22.346  1.00 94.92           C  
ATOM   4262  O   ILE A 297       8.139  -6.815 -22.133  1.00 94.92           O  
ATOM   4263  CB  ILE A 297       6.067  -7.928 -20.132  1.00 94.92           C  
ATOM   4264  CG1 ILE A 297       5.600  -9.195 -19.381  1.00 94.92           C  
ATOM   4265  CG2 ILE A 297       5.096  -6.747 -19.892  1.00 94.92           C  
ATOM   4266  CD1 ILE A 297       5.277  -8.954 -17.912  1.00 94.92           C  
ATOM   4267  H   ILE A 297       7.924  -9.508 -21.242  1.00 94.92           H  
ATOM   4268  HA  ILE A 297       5.265  -8.394 -22.079  1.00 94.92           H  
ATOM   4269  HB  ILE A 297       7.024  -7.625 -19.712  1.00 94.92           H  
ATOM   4270 HG12 ILE A 297       4.730  -9.629 -19.875  1.00 94.92           H  
ATOM   4271 HG13 ILE A 297       6.382  -9.955 -19.423  1.00 94.92           H  
ATOM   4272 HG21 ILE A 297       4.088  -7.003 -20.213  1.00 94.92           H  
ATOM   4273 HG22 ILE A 297       5.040  -6.466 -18.841  1.00 94.92           H  
ATOM   4274 HG23 ILE A 297       5.398  -5.846 -20.423  1.00 94.92           H  
ATOM   4275 HD11 ILE A 297       5.171  -9.906 -17.401  1.00 94.92           H  
ATOM   4276 HD12 ILE A 297       4.343  -8.407 -17.785  1.00 94.92           H  
ATOM   4277 HD13 ILE A 297       6.074  -8.395 -17.424  1.00 94.92           H  
ATOM   4278  N   SER A 298       6.192  -6.321 -23.172  1.00  7.31           N  
ATOM   4279  CA  SER A 298       6.669  -5.124 -23.867  1.00  7.30           C  
ATOM   4280  C   SER A 298       7.047  -4.016 -22.866  1.00 94.39           C  
ATOM   4281  O   SER A 298       6.335  -3.825 -21.875  1.00 94.39           O  
ATOM   4282  CB  SER A 298       5.642  -4.634 -24.894  1.00 94.39           C  
ATOM   4283  OG  SER A 298       4.444  -4.203 -24.277  1.00 94.39           O  
ATOM   4284  H   SER A 298       5.220  -6.579 -23.263  1.00 94.39           H  
ATOM   4285  HA  SER A 298       7.557  -5.426 -24.423  1.00 94.39           H  
ATOM   4286  HB2 SER A 298       5.418  -5.447 -25.584  1.00 94.39           H  
ATOM   4287  HB3 SER A 298       6.070  -3.807 -25.461  1.00 94.39           H  
ATOM   4288  HG  SER A 298       3.770  -4.087 -24.951  1.00 94.39           H  
ATOM   4289  N   PRO A 299       8.165  -3.270 -23.059  1.00  7.32           N  
ATOM   4290  CA  PRO A 299       8.605  -2.191 -22.152  1.00  7.31           C  
ATOM   4291  C   PRO A 299       7.506  -1.198 -21.740  1.00 90.81           C  
ATOM   4292  O   PRO A 299       7.345  -0.914 -20.556  1.00 90.81           O  
ATOM   4293  CB  PRO A 299       9.739  -1.471 -22.894  1.00 90.81           C  
ATOM   4294  CG  PRO A 299      10.306  -2.517 -23.837  1.00 90.81           C  
ATOM   4295  CD  PRO A 299       9.140  -3.460 -24.137  1.00 90.81           C  
ATOM   4296  HA  PRO A 299       9.000  -2.666 -21.252  1.00 90.81           H  
ATOM   4297  HB2 PRO A 299      10.491  -1.074 -22.211  1.00 90.81           H  
ATOM   4298  HB3 PRO A 299       9.360  -0.632 -23.480  1.00 90.81           H  
ATOM   4299  HG2 PRO A 299      10.746  -2.086 -24.737  1.00 90.81           H  
ATOM   4300  HG3 PRO A 299      11.094  -3.071 -23.323  1.00 90.81           H  
ATOM   4301  HD2 PRO A 299       9.503  -4.488 -24.187  1.00 90.81           H  
ATOM   4302  HD3 PRO A 299       8.679  -3.209 -25.094  1.00 90.81           H  
ATOM   4303  N   GLY A 300       6.693  -0.754 -22.708  1.00  7.33           N  
ATOM   4304  CA  GLY A 300       5.582   0.165 -22.496  1.00  7.32           C  
ATOM   4305  C   GLY A 300       4.461  -0.408 -21.624  1.00 92.34           C  
ATOM   4306  O   GLY A 300       3.890   0.336 -20.827  1.00 92.34           O  
ATOM   4307  H   GLY A 300       6.874  -1.055 -23.653  1.00 92.34           H  
ATOM   4308  HA2 GLY A 300       5.161   0.444 -23.462  1.00 92.34           H  
ATOM   4309  HA3 GLY A 300       5.959   1.082 -22.040  1.00 92.34           H  
ATOM   4310  N   LEU A 301       4.180  -1.722 -21.702  1.00  7.34           N  
ATOM   4311  CA  LEU A 301       3.235  -2.361 -20.778  1.00  7.33           C  
ATOM   4312  C   LEU A 301       3.831  -2.439 -19.367  1.00 95.41           C  
ATOM   4313  O   LEU A 301       3.136  -2.145 -18.398  1.00 95.41           O  
ATOM   4314  CB  LEU A 301       2.806  -3.739 -21.321  1.00 95.41           C  
ATOM   4315  CG  LEU A 301       1.844  -4.523 -20.403  1.00 95.41           C  
ATOM   4316  CD1 LEU A 301       0.564  -3.752 -20.062  1.00 95.41           C  
ATOM   4317  CD2 LEU A 301       1.414  -5.819 -21.094  1.00 95.41           C  
ATOM   4318  H   LEU A 301       4.767  -2.316 -22.270  1.00 95.41           H  
ATOM   4319  HA  LEU A 301       2.347  -1.732 -20.712  1.00 95.41           H  
ATOM   4320  HB2 LEU A 301       2.326  -3.590 -22.288  1.00 95.41           H  
ATOM   4321  HB3 LEU A 301       3.697  -4.346 -21.479  1.00 95.41           H  
ATOM   4322  HG  LEU A 301       2.359  -4.782 -19.478  1.00 95.41           H  
ATOM   4323 HD11 LEU A 301      -0.097  -4.383 -19.469  1.00 95.41           H  
ATOM   4324 HD12 LEU A 301       0.803  -2.868 -19.471  1.00 95.41           H  
ATOM   4325 HD13 LEU A 301       0.053  -3.448 -20.975  1.00 95.41           H  
ATOM   4326 HD21 LEU A 301       0.829  -6.427 -20.404  1.00 95.41           H  
ATOM   4327 HD22 LEU A 301       2.290  -6.387 -21.406  1.00 95.41           H  
ATOM   4328 HD23 LEU A 301       0.812  -5.593 -21.974  1.00 95.41           H  
ATOM   4329  N   PHE A 302       5.121  -2.770 -19.260  1.00  7.35           N  
ATOM   4330  CA  PHE A 302       5.839  -2.824 -17.994  1.00  7.34           C  
ATOM   4331  C   PHE A 302       5.861  -1.444 -17.296  1.00 93.34           C  
ATOM   4332  O   PHE A 302       5.570  -1.357 -16.102  1.00 93.34           O  
ATOM   4333  CB  PHE A 302       7.251  -3.396 -18.237  1.00 93.34           C  
ATOM   4334  CG  PHE A 302       7.816  -4.119 -17.031  1.00 93.34           C  
ATOM   4335  CD1 PHE A 302       7.512  -5.482 -16.824  1.00 93.34           C  
ATOM   4336  CD2 PHE A 302       8.607  -3.427 -16.090  1.00 93.34           C  
ATOM   4337  CE1 PHE A 302       7.985  -6.142 -15.676  1.00 93.34           C  
ATOM   4338  CE2 PHE A 302       9.076  -4.090 -14.940  1.00 93.34           C  
ATOM   4339  CZ  PHE A 302       8.761  -5.446 -14.731  1.00 93.34           C  
ATOM   4340  H   PHE A 302       5.633  -2.957 -20.116  1.00 93.34           H  
ATOM   4341  HA  PHE A 302       5.289  -3.516 -17.352  1.00 93.34           H  
ATOM   4342  HB2 PHE A 302       7.231  -4.109 -19.063  1.00 93.34           H  
ATOM   4343  HB3 PHE A 302       7.941  -2.610 -18.549  1.00 93.34           H  
ATOM   4344  HD1 PHE A 302       6.909  -6.023 -17.537  1.00 93.34           H  
ATOM   4345  HD2 PHE A 302       8.845  -2.383 -16.237  1.00 93.34           H  
ATOM   4346  HE1 PHE A 302       7.756  -7.183 -15.521  1.00 93.34           H  
ATOM   4347  HE2 PHE A 302       9.676  -3.558 -14.216  1.00 93.34           H  
ATOM   4348  HZ  PHE A 302       9.129  -5.950 -13.850  1.00 93.34           H  
ATOM   4349  N   ASP A 303       6.088  -0.356 -18.052  1.00  7.36           N  
ATOM   4350  CA  ASP A 303       6.016   1.034 -17.583  1.00  7.35           C  
ATOM   4351  C   ASP A 303       4.607   1.426 -17.109  1.00 93.33           C  
ATOM   4352  O   ASP A 303       4.473   1.977 -16.014  1.00 93.33           O  
ATOM   4353  CB  ASP A 303       6.466   2.030 -18.679  1.00 93.33           C  
ATOM   4354  CG  ASP A 303       7.929   1.915 -19.113  1.00 93.33           C  
ATOM   4355  OD1 ASP A 303       8.771   1.564 -18.259  1.00 93.33           O  
ATOM   4356  OD2 ASP A 303       8.192   2.222 -20.295  1.00 93.33           O1-
ATOM   4357  H   ASP A 303       6.382  -0.507 -19.015  1.00 93.33           H  
ATOM   4358  HA  ASP A 303       6.683   1.130 -16.724  1.00 93.33           H  
ATOM   4359  HB2 ASP A 303       6.323   3.053 -18.327  1.00 93.33           H  
ATOM   4360  HB3 ASP A 303       5.834   1.923 -19.562  1.00 93.33           H  
ATOM   4361  N   VAL A 304       3.556   1.112 -17.887  1.00  7.37           N  
ATOM   4362  CA  VAL A 304       2.151   1.357 -17.497  1.00  7.36           C  
ATOM   4363  C   VAL A 304       1.784   0.635 -16.196  1.00 95.71           C  
ATOM   4364  O   VAL A 304       1.134   1.226 -15.333  1.00 95.71           O  
ATOM   4365  CB  VAL A 304       1.192   0.970 -18.645  1.00 95.71           C  
ATOM   4366  CG1 VAL A 304      -0.282   0.863 -18.222  1.00 95.71           C  
ATOM   4367  CG2 VAL A 304       1.255   2.025 -19.758  1.00 95.71           C  
ATOM   4368  H   VAL A 304       3.742   0.685 -18.784  1.00 95.71           H  
ATOM   4369  HA  VAL A 304       2.030   2.422 -17.299  1.00 95.71           H  
ATOM   4370  HB  VAL A 304       1.494   0.007 -19.055  1.00 95.71           H  
ATOM   4371 HG11 VAL A 304      -0.598   1.784 -17.733  1.00 95.71           H  
ATOM   4372 HG12 VAL A 304      -0.905   0.685 -19.099  1.00 95.71           H  
ATOM   4373 HG13 VAL A 304      -0.416   0.025 -17.539  1.00 95.71           H  
ATOM   4374 HG21 VAL A 304       0.679   1.688 -20.620  1.00 95.71           H  
ATOM   4375 HG22 VAL A 304       0.855   2.974 -19.400  1.00 95.71           H  
ATOM   4376 HG23 VAL A 304       2.287   2.181 -20.073  1.00 95.71           H  
ATOM   4377  N   LEU A 305       2.225  -0.617 -16.013  1.00  7.38           N  
ATOM   4378  CA  LEU A 305       1.954  -1.387 -14.798  1.00  7.37           C  
ATOM   4379  C   LEU A 305       2.798  -0.911 -13.602  1.00 96.54           C  
ATOM   4380  O   LEU A 305       2.333  -1.008 -12.469  1.00 96.54           O  
ATOM   4381  CB  LEU A 305       2.212  -2.884 -15.059  1.00 96.54           C  
ATOM   4382  CG  LEU A 305       1.260  -3.524 -16.098  1.00 96.54           C  
ATOM   4383  CD1 LEU A 305       1.645  -4.986 -16.353  1.00 96.54           C  
ATOM   4384  CD2 LEU A 305      -0.223  -3.407 -15.716  1.00 96.54           C  
ATOM   4385  H   LEU A 305       2.730  -1.069 -16.771  1.00 96.54           H  
ATOM   4386  HA  LEU A 305       0.911  -1.247 -14.512  1.00 96.54           H  
ATOM   4387  HB2 LEU A 305       2.118  -3.432 -14.119  1.00 96.54           H  
ATOM   4388  HB3 LEU A 305       3.247  -3.020 -15.379  1.00 96.54           H  
ATOM   4389  HG  LEU A 305       1.362  -3.000 -17.043  1.00 96.54           H  
ATOM   4390 HD11 LEU A 305       1.041  -5.419 -17.151  1.00 96.54           H  
ATOM   4391 HD12 LEU A 305       1.494  -5.590 -15.458  1.00 96.54           H  
ATOM   4392 HD13 LEU A 305       2.689  -5.073 -16.654  1.00 96.54           H  
ATOM   4393 HD21 LEU A 305      -0.573  -2.376 -15.763  1.00 96.54           H  
ATOM   4394 HD22 LEU A 305      -0.401  -3.771 -14.709  1.00 96.54           H  
ATOM   4395 HD23 LEU A 305      -0.852  -3.982 -16.396  1.00 96.54           H  
ATOM   4396  N   THR A 306       3.987  -0.336 -13.837  1.00  7.39           N  
ATOM   4397  CA  THR A 306       4.828   0.275 -12.796  1.00  7.38           C  
ATOM   4398  C   THR A 306       4.105   1.532 -12.259  1.00 95.48           C  
ATOM   4399  O   THR A 306       3.924   1.689 -11.050  1.00 95.48           O  
ATOM   4400  CB  THR A 306       6.233   0.665 -13.364  1.00 95.48           C  
ATOM   4401  CG2 THR A 306       7.195   1.176 -12.281  1.00 95.48           C  
ATOM   4402  OG1 THR A 306       6.925  -0.421 -13.962  1.00 95.48           O  
ATOM   4403  H   THR A 306       4.321  -0.308 -14.792  1.00 95.48           H  
ATOM   4404  HA  THR A 306       4.951  -0.432 -11.973  1.00 95.48           H  
ATOM   4405  HB  THR A 306       6.127   1.443 -14.121  1.00 95.48           H  
ATOM   4406  HG1 THR A 306       6.405  -0.767 -14.689  1.00 95.48           H  
ATOM   4407 HG21 THR A 306       8.162   1.453 -12.702  1.00 95.48           H  
ATOM   4408 HG22 THR A 306       6.800   2.058 -11.782  1.00 95.48           H  
ATOM   4409 HG23 THR A 306       7.370   0.420 -11.514  1.00 95.48           H  
ATOM   4410  N   TRP A 307       3.630   2.399 -13.167  1.00  7.40           N  
ATOM   4411  CA  TRP A 307       2.928   3.632 -12.821  1.00  7.39           C  
ATOM   4412  C   TRP A 307       1.523   3.393 -12.242  1.00 97.39           C  
ATOM   4413  O   TRP A 307       1.104   4.170 -11.384  1.00 97.39           O  
ATOM   4414  CB  TRP A 307       2.897   4.583 -14.032  1.00 97.39           C  
ATOM   4415  CG  TRP A 307       4.075   5.513 -14.080  1.00 97.39           C  
ATOM   4416  CD1 TRP A 307       5.209   5.327 -14.795  1.00 97.39           C  
ATOM   4417  CD2 TRP A 307       4.260   6.772 -13.360  1.00 97.39           C  
ATOM   4418  CE2 TRP A 307       5.558   7.285 -13.669  1.00 97.39           C  
ATOM   4419  CE3 TRP A 307       3.465   7.531 -12.466  1.00 97.39           C  
ATOM   4420  NE1 TRP A 307       6.088   6.365 -14.550  1.00 97.39           N  
ATOM   4421  CZ2 TRP A 307       6.039   8.487 -13.121  1.00 97.39           C  
ATOM   4422  CZ3 TRP A 307       3.929   8.749 -11.928  1.00 97.39           C  
ATOM   4423  CH2 TRP A 307       5.210   9.228 -12.261  1.00 97.39           C  
ATOM   4424  H   TRP A 307       3.797   2.205 -14.150  1.00 97.39           H  
ATOM   4425  HA  TRP A 307       3.487   4.119 -12.022  1.00 97.39           H  
ATOM   4426  HB2 TRP A 307       2.830   4.023 -14.965  1.00 97.39           H  
ATOM   4427  HB3 TRP A 307       2.008   5.216 -14.004  1.00 97.39           H  
ATOM   4428  HD1 TRP A 307       5.389   4.476 -15.438  1.00 97.39           H  
ATOM   4429  HE1 TRP A 307       7.001   6.423 -14.985  1.00 97.39           H  
ATOM   4430  HE3 TRP A 307       2.479   7.174 -12.203  1.00 97.39           H  
ATOM   4431  HZ2 TRP A 307       7.025   8.844 -13.369  1.00 97.39           H  
ATOM   4432  HZ3 TRP A 307       3.298   9.321 -11.261  1.00 97.39           H  
ATOM   4433  HH2 TRP A 307       5.552  10.167 -11.858  1.00 97.39           H  
ATOM   4434  N   LEU A 308       0.832   2.300 -12.613  1.00  7.41           N  
ATOM   4435  CA  LEU A 308      -0.380   1.838 -11.930  1.00  7.40           C  
ATOM   4436  C   LEU A 308      -0.117   1.519 -10.446  1.00 97.30           C  
ATOM   4437  O   LEU A 308      -0.934   1.889  -9.603  1.00 97.30           O  
ATOM   4438  CB  LEU A 308      -0.955   0.629 -12.692  1.00 97.30           C  
ATOM   4439  CG  LEU A 308      -2.252   0.060 -12.091  1.00 97.30           C  
ATOM   4440  CD1 LEU A 308      -3.411   1.061 -12.132  1.00 97.30           C  
ATOM   4441  CD2 LEU A 308      -2.672  -1.196 -12.854  1.00 97.30           C  
ATOM   4442  H   LEU A 308       1.183   1.761 -13.392  1.00 97.30           H  
ATOM   4443  HA  LEU A 308      -1.107   2.650 -11.960  1.00 97.30           H  
ATOM   4444  HB2 LEU A 308      -0.208  -0.164 -12.691  1.00 97.30           H  
ATOM   4445  HB3 LEU A 308      -1.140   0.918 -13.726  1.00 97.30           H  
ATOM   4446  HG  LEU A 308      -2.073  -0.224 -11.054  1.00 97.30           H  
ATOM   4447 HD11 LEU A 308      -3.184   1.915 -11.495  1.00 97.30           H  
ATOM   4448 HD12 LEU A 308      -3.573   1.399 -13.156  1.00 97.30           H  
ATOM   4449 HD13 LEU A 308      -4.317   0.584 -11.758  1.00 97.30           H  
ATOM   4450 HD21 LEU A 308      -1.869  -1.931 -12.803  1.00 97.30           H  
ATOM   4451 HD22 LEU A 308      -2.875  -0.954 -13.897  1.00 97.30           H  
ATOM   4452 HD23 LEU A 308      -3.562  -1.626 -12.394  1.00 97.30           H  
ATOM   4453  N   GLY A 309       1.043   0.937 -10.125  1.00  7.42           N  
ATOM   4454  CA  GLY A 309       1.516   0.754  -8.759  1.00  7.41           C  
ATOM   4455  C   GLY A 309       1.704   2.092  -8.034  1.00 97.34           C  
ATOM   4456  O   GLY A 309       1.096   2.323  -6.987  1.00 97.34           O  
ATOM   4457  H   GLY A 309       1.670   0.664 -10.871  1.00 97.34           H  
ATOM   4458  HA2 GLY A 309       0.834   0.114  -8.198  1.00 97.34           H  
ATOM   4459  HA3 GLY A 309       2.474   0.242  -8.806  1.00 97.34           H  
ATOM   4460  N   TYR A 310       2.474   3.013  -8.636  1.00  7.43           N  
ATOM   4461  CA  TYR A 310       2.747   4.352  -8.098  1.00  7.42           C  
ATOM   4462  C   TYR A 310       1.472   5.174  -7.811  1.00 97.98           C  
ATOM   4463  O   TYR A 310       1.438   5.922  -6.835  1.00 97.98           O  
ATOM   4464  CB  TYR A 310       3.663   5.153  -9.046  1.00 97.98           C  
ATOM   4465  CG  TYR A 310       5.068   4.654  -9.334  1.00 97.98           C  
ATOM   4466  CD1 TYR A 310       5.812   3.911  -8.393  1.00 97.98           C  
ATOM   4467  CD2 TYR A 310       5.674   5.017 -10.552  1.00 97.98           C  
ATOM   4468  CE1 TYR A 310       7.135   3.527  -8.684  1.00 97.98           C  
ATOM   4469  CE2 TYR A 310       6.994   4.638 -10.842  1.00 97.98           C  
ATOM   4470  CZ  TYR A 310       7.733   3.894  -9.907  1.00 97.98           C  
ATOM   4471  OH  TYR A 310       9.017   3.538 -10.204  1.00 97.98           O  
ATOM   4472  H   TYR A 310       2.950   2.733  -9.488  1.00 97.98           H  
ATOM   4473  HA  TYR A 310       3.248   4.222  -7.137  1.00 97.98           H  
ATOM   4474  HB2 TYR A 310       3.828   6.129  -8.604  1.00 97.98           H  
ATOM   4475  HB3 TYR A 310       3.144   5.334  -9.988  1.00 97.98           H  
ATOM   4476  HD1 TYR A 310       5.390   3.631  -7.439  1.00 97.98           H  
ATOM   4477  HD2 TYR A 310       5.132   5.602 -11.273  1.00 97.98           H  
ATOM   4478  HE1 TYR A 310       7.680   2.951  -7.954  1.00 97.98           H  
ATOM   4479  HE2 TYR A 310       7.427   4.911 -11.790  1.00 97.98           H  
ATOM   4480  HH  TYR A 310       9.459   3.017  -9.536  1.00 97.98           H  
ATOM   4481  N   CYS A 311       0.409   5.006  -8.613  1.00  7.44           N  
ATOM   4482  CA  CYS A 311      -0.905   5.632  -8.407  1.00  7.43           C  
ATOM   4483  C   CYS A 311      -1.581   5.231  -7.079  1.00 97.18           C  
ATOM   4484  O   CYS A 311      -2.425   5.977  -6.577  1.00 97.18           O  
ATOM   4485  CB  CYS A 311      -1.811   5.293  -9.600  1.00 97.18           C  
ATOM   4486  SG  CYS A 311      -1.368   6.332 -11.021  1.00 97.18           S  
ATOM   4487  H   CYS A 311       0.559   4.489  -9.468  1.00 97.18           H  
ATOM   4488  HA  CYS A 311      -0.774   6.713  -8.373  1.00 97.18           H  
ATOM   4489  HB2 CYS A 311      -2.851   5.487  -9.337  1.00 97.18           H  
ATOM   4490  HB3 CYS A 311      -1.701   4.239  -9.857  1.00 97.18           H  
ATOM   4491  HG  CYS A 311      -1.828   5.517 -11.975  1.00 97.18           H  
ATOM   4492  N   ASN A 312      -1.186   4.134  -6.414  1.00  7.45           N  
ATOM   4493  CA  ASN A 312      -1.737   3.822  -5.092  1.00  7.45           C  
ATOM   4494  C   ASN A 312      -1.274   4.835  -4.028  1.00 97.36           C  
ATOM   4495  O   ASN A 312      -2.049   5.194  -3.142  1.00 97.36           O  
ATOM   4496  CB  ASN A 312      -1.354   2.409  -4.634  1.00 97.36           C  
ATOM   4497  CG  ASN A 312      -2.397   1.935  -3.621  1.00 97.36           C  
ATOM   4498  ND2 ASN A 312      -2.032   1.850  -2.351  1.00 97.36           N  
ATOM   4499  OD1 ASN A 312      -3.564   1.761  -3.959  1.00 97.36           O  
ATOM   4500  H   ASN A 312      -0.456   3.535  -6.798  1.00 97.36           H  
ATOM   4501  HA  ASN A 312      -2.823   3.886  -5.185  1.00 97.36           H  
ATOM   4502  HB2 ASN A 312      -1.345   1.732  -5.483  1.00 97.36           H  
ATOM   4503  HB3 ASN A 312      -0.345   2.370  -4.220  1.00 97.36           H  
ATOM   4504 HD21 ASN A 312      -2.763   1.772  -1.655  1.00 97.36           H  
ATOM   4505 HD22 ASN A 312      -1.081   2.035  -2.081  1.00 97.36           H  
ATOM   4506  N   SER A 313      -0.052   5.370  -4.160  1.00  7.46           N  
ATOM   4507  CA  SER A 313       0.495   6.397  -3.271  1.00  7.46           C  
ATOM   4508  C   SER A 313      -0.246   7.741  -3.427  1.00 98.13           C  
ATOM   4509  O   SER A 313      -0.306   8.525  -2.479  1.00 98.13           O  
ATOM   4510  CB  SER A 313       2.005   6.585  -3.551  1.00 98.13           C  
ATOM   4511  OG  SER A 313       2.756   5.451  -3.136  1.00 98.13           O  
ATOM   4512  H   SER A 313       0.531   5.076  -4.935  1.00 98.13           H  
ATOM   4513  HA  SER A 313       0.347   6.074  -2.241  1.00 98.13           H  
ATOM   4514  HB2 SER A 313       2.197   6.790  -4.603  1.00 98.13           H  
ATOM   4515  HB3 SER A 313       2.385   7.452  -3.009  1.00 98.13           H  
ATOM   4516  HG  SER A 313       2.558   5.263  -2.222  1.00 98.13           H  
ATOM   4517  N   THR A 314      -0.846   7.983  -4.598  1.00  7.47           N  
ATOM   4518  CA  THR A 314      -1.776   9.090  -4.867  1.00  7.47           C  
ATOM   4519  C   THR A 314      -3.161   8.827  -4.266  1.00 97.85           C  
ATOM   4520  O   THR A 314      -3.790   9.733  -3.723  1.00 97.85           O  
ATOM   4521  CB  THR A 314      -1.941   9.301  -6.384  1.00 97.85           C  
ATOM   4522  CG2 THR A 314      -2.379  10.725  -6.721  1.00 97.85           C  
ATOM   4523  OG1 THR A 314      -0.747   9.044  -7.081  1.00 97.85           O  
ATOM   4524  H   THR A 314      -0.655   7.349  -5.361  1.00 97.85           H  
ATOM   4525  HA  THR A 314      -1.377  10.003  -4.424  1.00 97.85           H  
ATOM   4526  HB  THR A 314      -2.694   8.609  -6.762  1.00 97.85           H  
ATOM   4527  HG1 THR A 314      -0.074   9.646  -6.754  1.00 97.85           H  
ATOM   4528 HG21 THR A 314      -1.645  11.442  -6.353  1.00 97.85           H  
ATOM   4529 HG22 THR A 314      -2.469  10.825  -7.802  1.00 97.85           H  
ATOM   4530 HG23 THR A 314      -3.347  10.930  -6.264  1.00 97.85           H  
ATOM   4531  N   MET A 315      -3.647   7.584  -4.344  1.00  7.48           N  
ATOM   4532  CA  MET A 315      -4.999   7.196  -3.925  1.00  7.48           C  
ATOM   4533  C   MET A 315      -5.159   7.059  -2.404  1.00 97.31           C  
ATOM   4534  O   MET A 315      -6.195   7.463  -1.870  1.00 97.31           O  
ATOM   4535  CB  MET A 315      -5.401   5.899  -4.647  1.00 97.31           C  
ATOM   4536  CG  MET A 315      -5.680   6.138  -6.137  1.00 97.31           C  
ATOM   4537  SD  MET A 315      -7.175   7.110  -6.489  1.00 97.31           S  
ATOM   4538  CE  MET A 315      -8.444   5.826  -6.337  1.00 97.31           C  
ATOM   4539  H   MET A 315      -3.082   6.892  -4.816  1.00 97.31           H  
ATOM   4540  HA  MET A 315      -5.690   7.981  -4.234  1.00 97.31           H  
ATOM   4541  HB2 MET A 315      -4.606   5.161  -4.540  1.00 97.31           H  
ATOM   4542  HB3 MET A 315      -6.303   5.494  -4.189  1.00 97.31           H  
ATOM   4543  HG2 MET A 315      -4.831   6.660  -6.577  1.00 97.31           H  
ATOM   4544  HG3 MET A 315      -5.766   5.173  -6.639  1.00 97.31           H  
ATOM   4545  HE1 MET A 315      -8.421   5.397  -5.335  1.00 97.31           H  
ATOM   4546  HE2 MET A 315      -8.260   5.045  -7.074  1.00 97.31           H  
ATOM   4547  HE3 MET A 315      -9.425   6.265  -6.521  1.00 97.31           H  
ATOM   4548  N   ASN A 316      -4.159   6.517  -1.689  1.00  7.49           N  
ATOM   4549  CA  ASN A 316      -4.097   6.419  -0.215  1.00  7.49           C  
ATOM   4550  C   ASN A 316      -4.595   7.658   0.571  1.00 96.67           C  
ATOM   4551  O   ASN A 316      -5.540   7.525   1.358  1.00 96.67           O  
ATOM   4552  CB  ASN A 316      -2.714   5.928   0.291  1.00 96.67           C  
ATOM   4553  CG  ASN A 316      -2.428   4.441   0.072  1.00 96.67           C  
ATOM   4554  ND2 ASN A 316      -1.172   4.034   0.230  1.00 96.67           N  
ATOM   4555  OD1 ASN A 316      -3.318   3.654  -0.235  1.00 96.67           O  
ATOM   4556  H   ASN A 316      -3.373   6.130  -2.210  1.00 96.67           H  
ATOM   4557  HA  ASN A 316      -4.827   5.648   0.040  1.00 96.67           H  
ATOM   4558  HB2 ASN A 316      -2.621   6.109   1.365  1.00 96.67           H  
ATOM   4559  HB3 ASN A 316      -1.918   6.501  -0.186  1.00 96.67           H  
ATOM   4560 HD21 ASN A 316      -0.950   3.058   0.126  1.00 96.67           H  
ATOM   4561 HD22 ASN A 316      -0.442   4.700   0.478  1.00 96.67           H  
ATOM   4562  N   PRO A 317      -4.037   8.871   0.340  1.00  7.50           N  
ATOM   4563  CA  PRO A 317      -4.457  10.095   1.030  1.00  7.50           C  
ATOM   4564  C   PRO A 317      -5.798  10.665   0.538  1.00 96.70           C  
ATOM   4565  O   PRO A 317      -6.392  11.490   1.233  1.00 96.70           O  
ATOM   4566  CB  PRO A 317      -3.312  11.091   0.817  1.00 96.70           C  
ATOM   4567  CG  PRO A 317      -2.768  10.675  -0.547  1.00 96.70           C  
ATOM   4568  CD  PRO A 317      -2.848   9.154  -0.460  1.00 96.70           C  
ATOM   4569  HA  PRO A 317      -4.554   9.887   2.096  1.00 96.70           H  
ATOM   4570  HB2 PRO A 317      -3.653  12.126   0.824  1.00 96.70           H  
ATOM   4571  HB3 PRO A 317      -2.546  10.939   1.578  1.00 96.70           H  
ATOM   4572  HG2 PRO A 317      -1.750  11.027  -0.710  1.00 96.70           H  
ATOM   4573  HG3 PRO A 317      -3.427  11.036  -1.337  1.00 96.70           H  
ATOM   4574  HD2 PRO A 317      -2.907   8.733  -1.463  1.00 96.70           H  
ATOM   4575  HD3 PRO A 317      -1.963   8.773   0.051  1.00 96.70           H  
ATOM   4576  N   ILE A 318      -6.310  10.226  -0.618  1.00  7.51           N  
ATOM   4577  CA  ILE A 318      -7.639  10.602  -1.135  1.00  7.51           C  
ATOM   4578  C   ILE A 318      -8.725   9.717  -0.506  1.00 96.48           C  
ATOM   4579  O   ILE A 318      -9.758  10.213  -0.053  1.00 96.48           O  
ATOM   4580  CB  ILE A 318      -7.655  10.538  -2.684  1.00 96.48           C  
ATOM   4581  CG1 ILE A 318      -6.639  11.541  -3.279  1.00 96.48           C  
ATOM   4582  CG2 ILE A 318      -9.069  10.818  -3.233  1.00 96.48           C  
ATOM   4583  CD1 ILE A 318      -6.441  11.413  -4.795  1.00 96.48           C  
ATOM   4584  H   ILE A 318      -5.770   9.558  -1.150  1.00 96.48           H  
ATOM   4585  HA  ILE A 318      -7.853  11.630  -0.842  1.00 96.48           H  
ATOM   4586  HB  ILE A 318      -7.368   9.533  -2.993  1.00 96.48           H  
ATOM   4587 HG12 ILE A 318      -5.663  11.387  -2.819  1.00 96.48           H  
ATOM   4588 HG13 ILE A 318      -6.953  12.559  -3.048  1.00 96.48           H  
ATOM   4589 HG21 ILE A 318      -9.779  10.076  -2.868  1.00 96.48           H  
ATOM   4590 HG22 ILE A 318      -9.397  11.814  -2.934  1.00 96.48           H  
ATOM   4591 HG23 ILE A 318      -9.070  10.750  -4.321  1.00 96.48           H  
ATOM   4592 HD11 ILE A 318      -5.596  12.032  -5.097  1.00 96.48           H  
ATOM   4593 HD12 ILE A 318      -7.327  11.753  -5.331  1.00 96.48           H  
ATOM   4594 HD13 ILE A 318      -6.227  10.377  -5.059  1.00 96.48           H  
ATOM   4595  N   ILE A 319      -8.486   8.406  -0.423  1.00  7.52           N  
ATOM   4596  CA  ILE A 319      -9.420   7.422   0.141  1.00  7.52           C  
ATOM   4597  C   ILE A 319      -9.644   7.682   1.635  1.00 95.75           C  
ATOM   4598  O   ILE A 319     -10.789   7.696   2.097  1.00 95.75           O  
ATOM   4599  CB  ILE A 319      -8.885   5.994  -0.123  1.00 95.75           C  
ATOM   4600  CG1 ILE A 319      -8.939   5.674  -1.635  1.00 95.75           C  
ATOM   4601  CG2 ILE A 319      -9.668   4.917   0.658  1.00 95.75           C  
ATOM   4602  CD1 ILE A 319      -8.038   4.498  -2.024  1.00 95.75           C  
ATOM   4603  H   ILE A 319      -7.622   8.066  -0.822  1.00 95.75           H  
ATOM   4604  HA  ILE A 319     -10.385   7.526  -0.355  1.00 95.75           H  
ATOM   4605  HB  ILE A 319      -7.846   5.959   0.205  1.00 95.75           H  
ATOM   4606 HG12 ILE A 319      -8.611   6.536  -2.216  1.00 95.75           H  
ATOM   4607 HG13 ILE A 319      -9.966   5.455  -1.930  1.00 95.75           H  
ATOM   4608 HG21 ILE A 319      -9.252   3.931   0.454  1.00 95.75           H  
ATOM   4609 HG22 ILE A 319      -9.586   5.079   1.733  1.00 95.75           H  
ATOM   4610 HG23 ILE A 319     -10.717   4.927   0.363  1.00 95.75           H  
ATOM   4611 HD11 ILE A 319      -8.397   3.571  -1.578  1.00 95.75           H  
ATOM   4612 HD12 ILE A 319      -8.043   4.396  -3.109  1.00 95.75           H  
ATOM   4613 HD13 ILE A 319      -7.016   4.684  -1.695  1.00 95.75           H  
ATOM   4614  N   TYR A 320      -8.576   7.905   2.407  1.00  7.53           N  
ATOM   4615  CA  TYR A 320      -8.680   7.930   3.869  1.00  7.53           C  
ATOM   4616  C   TYR A 320      -9.662   9.002   4.411  1.00 93.00           C  
ATOM   4617  O   TYR A 320     -10.542   8.652   5.210  1.00 93.00           O  
ATOM   4618  CB  TYR A 320      -7.281   7.975   4.508  1.00 93.00           C  
ATOM   4619  CG  TYR A 320      -7.303   7.493   5.941  1.00 93.00           C  
ATOM   4620  CD1 TYR A 320      -7.594   8.383   6.989  1.00 93.00           C  
ATOM   4621  CD2 TYR A 320      -7.098   6.129   6.213  1.00 93.00           C  
ATOM   4622  CE1 TYR A 320      -7.706   7.896   8.303  1.00 93.00           C  
ATOM   4623  CE2 TYR A 320      -7.247   5.632   7.521  1.00 93.00           C  
ATOM   4624  CZ  TYR A 320      -7.549   6.520   8.571  1.00 93.00           C  
ATOM   4625  OH  TYR A 320      -7.671   6.069   9.849  1.00 93.00           O  
ATOM   4626  H   TYR A 320      -7.660   7.895   1.981  1.00 93.00           H  
ATOM   4627  HA  TYR A 320      -9.110   6.969   4.152  1.00 93.00           H  
ATOM   4628  HB2 TYR A 320      -6.610   7.329   3.941  1.00 93.00           H  
ATOM   4629  HB3 TYR A 320      -6.861   8.980   4.478  1.00 93.00           H  
ATOM   4630  HD1 TYR A 320      -7.734   9.434   6.782  1.00 93.00           H  
ATOM   4631  HD2 TYR A 320      -6.814   5.470   5.406  1.00 93.00           H  
ATOM   4632  HE1 TYR A 320      -7.941   8.575   9.110  1.00 93.00           H  
ATOM   4633  HE2 TYR A 320      -7.089   4.584   7.727  1.00 93.00           H  
ATOM   4634  HH  TYR A 320      -7.531   6.789  10.468  1.00 93.00           H  
ATOM   4635  N   PRO A 321      -9.629  10.279   3.964  1.00  7.54           N  
ATOM   4636  CA  PRO A 321     -10.570  11.309   4.416  1.00  7.54           C  
ATOM   4637  C   PRO A 321     -12.007  11.122   3.914  1.00 93.31           C  
ATOM   4638  O   PRO A 321     -12.933  11.617   4.561  1.00 93.31           O  
ATOM   4639  CB  PRO A 321     -10.006  12.650   3.922  1.00 93.31           C  
ATOM   4640  CG  PRO A 321      -8.538  12.351   3.641  1.00 93.31           C  
ATOM   4641  CD  PRO A 321      -8.605  10.911   3.150  1.00 93.31           C  
ATOM   4642  HA  PRO A 321     -10.583  11.309   5.506  1.00 93.31           H  
ATOM   4643  HB2 PRO A 321     -10.489  12.944   2.991  1.00 93.31           H  
ATOM   4644  HB3 PRO A 321     -10.119  13.434   4.671  1.00 93.31           H  
ATOM   4645  HG2 PRO A 321      -8.129  13.016   2.881  1.00 93.31           H  
ATOM   4646  HG3 PRO A 321      -7.964  12.404   4.566  1.00 93.31           H  
ATOM   4647  HD2 PRO A 321      -7.627  10.438   3.241  1.00 93.31           H  
ATOM   4648  HD3 PRO A 321      -8.915  10.903   2.105  1.00 93.31           H  
ATOM   4649  N   LEU A 322     -12.224  10.425   2.790  1.00  7.55           N  
ATOM   4650  CA  LEU A 322     -13.570  10.179   2.256  1.00  7.55           C  
ATOM   4651  C   LEU A 322     -14.392   9.285   3.194  1.00 94.87           C  
ATOM   4652  O   LEU A 322     -15.564   9.577   3.453  1.00 94.87           O  
ATOM   4653  CB  LEU A 322     -13.478   9.572   0.840  1.00 94.87           C  
ATOM   4654  CG  LEU A 322     -13.037  10.564  -0.255  1.00 94.87           C  
ATOM   4655  CD1 LEU A 322     -12.759   9.810  -1.555  1.00 94.87           C  
ATOM   4656  CD2 LEU A 322     -14.114  11.615  -0.541  1.00 94.87           C  
ATOM   4657  H   LEU A 322     -11.434  10.034   2.296  1.00 94.87           H  
ATOM   4658  HA  LEU A 322     -14.100  11.130   2.199  1.00 94.87           H  
ATOM   4659  HB2 LEU A 322     -14.453   9.172   0.563  1.00 94.87           H  
ATOM   4660  HB3 LEU A 322     -12.781   8.734   0.860  1.00 94.87           H  
ATOM   4661  HG  LEU A 322     -12.131  11.082   0.062  1.00 94.87           H  
ATOM   4662 HD11 LEU A 322     -11.962   9.084  -1.392  1.00 94.87           H  
ATOM   4663 HD12 LEU A 322     -13.654   9.294  -1.901  1.00 94.87           H  
ATOM   4664 HD13 LEU A 322     -12.423  10.508  -2.322  1.00 94.87           H  
ATOM   4665 HD21 LEU A 322     -14.267  12.246   0.335  1.00 94.87           H  
ATOM   4666 HD22 LEU A 322     -15.046  11.126  -0.826  1.00 94.87           H  
ATOM   4667 HD23 LEU A 322     -13.781  12.248  -1.363  1.00 94.87           H  
ATOM   4668  N   PHE A 323     -13.773   8.244   3.759  1.00  7.56           N  
ATOM   4669  CA  PHE A 323     -14.445   7.305   4.663  1.00  7.56           C  
ATOM   4670  C   PHE A 323     -14.332   7.699   6.147  1.00 93.46           C  
ATOM   4671  O   PHE A 323     -15.289   7.512   6.912  1.00 93.46           O  
ATOM   4672  CB  PHE A 323     -13.947   5.884   4.364  1.00 93.46           C  
ATOM   4673  CG  PHE A 323     -14.306   5.429   2.959  1.00 93.46           C  
ATOM   4674  CD1 PHE A 323     -15.618   5.001   2.674  1.00 93.46           C  
ATOM   4675  CD2 PHE A 323     -13.364   5.512   1.917  1.00 93.46           C  
ATOM   4676  CE1 PHE A 323     -15.991   4.690   1.353  1.00 93.46           C  
ATOM   4677  CE2 PHE A 323     -13.739   5.215   0.596  1.00 93.46           C  
ATOM   4678  CZ  PHE A 323     -15.055   4.814   0.312  1.00 93.46           C  
ATOM   4679  H   PHE A 323     -12.824   8.051   3.471  1.00 93.46           H  
ATOM   4680  HA  PHE A 323     -15.510   7.314   4.432  1.00 93.46           H  
ATOM   4681  HB2 PHE A 323     -12.866   5.847   4.501  1.00 93.46           H  
ATOM   4682  HB3 PHE A 323     -14.404   5.196   5.075  1.00 93.46           H  
ATOM   4683  HD1 PHE A 323     -16.347   4.929   3.467  1.00 93.46           H  
ATOM   4684  HD2 PHE A 323     -12.350   5.821   2.127  1.00 93.46           H  
ATOM   4685  HE1 PHE A 323     -16.996   4.364   1.130  1.00 93.46           H  
ATOM   4686  HE2 PHE A 323     -13.018   5.296  -0.204  1.00 93.46           H  
ATOM   4687  HZ  PHE A 323     -15.338   4.581  -0.704  1.00 93.46           H  
ATOM   4688  N   MET A 324     -13.222   8.316   6.573  1.00  8.47           N  
ATOM   4689  CA  MET A 324     -13.009   8.697   7.975  1.00  8.47           C  
ATOM   4690  C   MET A 324     -13.530  10.106   8.283  1.00 92.27           C  
ATOM   4691  O   MET A 324     -12.847  11.115   8.114  1.00 92.27           O  
ATOM   4692  CB  MET A 324     -11.546   8.476   8.389  1.00 92.27           C  
ATOM   4693  CG  MET A 324     -11.241   6.971   8.417  1.00 92.27           C  
ATOM   4694  SD  MET A 324     -12.100   6.044   9.729  1.00 92.27           S  
ATOM   4695  CE  MET A 324     -10.888   6.201  11.065  1.00 92.27           C  
ATOM   4696  H   MET A 324     -12.463   8.454   5.921  1.00 92.27           H  
ATOM   4697  HA  MET A 324     -13.597   8.018   8.593  1.00 92.27           H  
ATOM   4698  HB2 MET A 324     -11.380   8.886   9.385  1.00 92.27           H  
ATOM   4699  HB3 MET A 324     -10.875   8.982   7.695  1.00 92.27           H  
ATOM   4700  HG2 MET A 324     -11.521   6.545   7.454  1.00 92.27           H  
ATOM   4701  HG3 MET A 324     -10.167   6.826   8.534  1.00 92.27           H  
ATOM   4702  HE1 MET A 324     -10.644   7.251  11.226  1.00 92.27           H  
ATOM   4703  HE2 MET A 324     -11.297   5.775  11.981  1.00 92.27           H  
ATOM   4704  HE3 MET A 324      -9.984   5.654  10.793  1.00 92.27           H  
ATOM   4705  N   ARG A 325     -14.752  10.162   8.835  1.00  8.48           N  
ATOM   4706  CA  ARG A 325     -15.455  11.403   9.234  1.00  8.48           C  
ATOM   4707  C   ARG A 325     -14.603  12.389  10.035  1.00 92.68           C  
ATOM   4708  O   ARG A 325     -14.757  13.592   9.854  1.00 92.68           O  
ATOM   4709  CB  ARG A 325     -16.699  11.066  10.073  1.00 92.68           C  
ATOM   4710  CG  ARG A 325     -17.865  10.543   9.225  1.00 92.68           C  
ATOM   4711  CD  ARG A 325     -19.096  10.318  10.114  1.00 92.68           C  
ATOM   4712  NE  ARG A 325     -20.311  10.075   9.310  1.00 92.68           N  
ATOM   4713  CZ  ARG A 325     -21.544   9.936   9.767  1.00 92.68           C  
ATOM   4714  NH1 ARG A 325     -21.808   9.884  11.044  1.00 92.68           N  
ATOM   4715  NH2 ARG A 325     -22.548   9.845   8.941  1.00 92.68           N1+
ATOM   4716  H   ARG A 325     -15.252   9.285   8.861  1.00 92.68           H  
ATOM   4717  HA  ARG A 325     -15.749  11.941   8.332  1.00 92.68           H  
ATOM   4718  HB2 ARG A 325     -16.438  10.336  10.839  1.00 92.68           H  
ATOM   4719  HB3 ARG A 325     -17.033  11.974  10.575  1.00 92.68           H  
ATOM   4720  HG2 ARG A 325     -18.102  11.284   8.462  1.00 92.68           H  
ATOM   4721  HG3 ARG A 325     -17.585   9.609   8.739  1.00 92.68           H  
ATOM   4722  HD2 ARG A 325     -18.903   9.471  10.772  1.00 92.68           H  
ATOM   4723  HD3 ARG A 325     -19.250  11.208  10.725  1.00 92.68           H  
ATOM   4724  HE  ARG A 325     -20.196  10.126   8.308  1.00 92.68           H  
ATOM   4725 HH11 ARG A 325     -22.765   9.869  11.366  1.00 92.68           H  
ATOM   4726 HH12 ARG A 325     -21.052  10.010  11.700  1.00 92.68           H  
ATOM   4727 HH21 ARG A 325     -23.497   9.848   9.289  1.00 92.68           H  
ATOM   4728 HH22 ARG A 325     -22.412  10.010   7.954  1.00 92.68           H  
ATOM   4729  N   ASP A 326     -13.739  11.899  10.918  1.00  8.49           N  
ATOM   4730  CA  ASP A 326     -12.931  12.757  11.788  1.00  8.49           C  
ATOM   4731  C   ASP A 326     -11.769  13.419  11.019  1.00 92.91           C  
ATOM   4732  O   ASP A 326     -11.463  14.583  11.273  1.00 92.91           O  
ATOM   4733  CB  ASP A 326     -12.532  11.960  13.043  1.00 92.91           C  
ATOM   4734  CG  ASP A 326     -13.775  11.453  13.810  1.00 92.91           C  
ATOM   4735  OD1 ASP A 326     -14.776  12.215  13.892  1.00 92.91           O  
ATOM   4736  OD2 ASP A 326     -13.774  10.273  14.240  1.00 92.91           O1-
ATOM   4737  H   ASP A 326     -13.674  10.897  11.032  1.00 92.91           H  
ATOM   4738  HA  ASP A 326     -13.555  13.580  12.136  1.00 92.91           H  
ATOM   4739  HB2 ASP A 326     -11.950  12.604  13.702  1.00 92.91           H  
ATOM   4740  HB3 ASP A 326     -11.909  11.115  12.748  1.00 92.91           H  
ATOM   4741  N   PHE A 327     -11.241  12.767   9.973  1.00  8.50           N  
ATOM   4742  CA  PHE A 327     -10.351  13.404   8.992  1.00  8.50           C  
ATOM   4743  C   PHE A 327     -11.112  14.409   8.124  1.00 93.83           C  
ATOM   4744  O   PHE A 327     -10.649  15.535   7.979  1.00 93.83           O  
ATOM   4745  CB  PHE A 327      -9.643  12.357   8.120  1.00 93.83           C  
ATOM   4746  CG  PHE A 327      -8.363  11.820   8.723  1.00 93.83           C  
ATOM   4747  CD1 PHE A 327      -7.131  12.053   8.081  1.00 93.83           C  
ATOM   4748  CD2 PHE A 327      -8.396  11.088   9.925  1.00 93.83           C  
ATOM   4749  CE1 PHE A 327      -5.945  11.530   8.622  1.00 93.83           C  
ATOM   4750  CE2 PHE A 327      -7.207  10.574  10.470  1.00 93.83           C  
ATOM   4751  CZ  PHE A 327      -5.986  10.777   9.808  1.00 93.83           C  
ATOM   4752  H   PHE A 327     -11.607  11.856   9.734  1.00 93.83           H  
ATOM   4753  HA  PHE A 327      -9.582  13.966   9.522  1.00 93.83           H  
ATOM   4754  HB2 PHE A 327     -10.313  11.524   7.906  1.00 93.83           H  
ATOM   4755  HB3 PHE A 327      -9.394  12.819   7.164  1.00 93.83           H  
ATOM   4756  HD1 PHE A 327      -7.087  12.617   7.161  1.00 93.83           H  
ATOM   4757  HD2 PHE A 327      -9.335  10.908  10.429  1.00 93.83           H  
ATOM   4758  HE1 PHE A 327      -5.005  11.695   8.116  1.00 93.83           H  
ATOM   4759  HE2 PHE A 327      -7.232   9.991  11.379  1.00 93.83           H  
ATOM   4760  HZ  PHE A 327      -5.080  10.346  10.208  1.00 93.83           H  
ATOM   4761  N   LYS A 328     -12.316  14.082   7.630  1.00  8.51           N  
ATOM   4762  CA  LYS A 328     -13.148  15.043   6.871  1.00  8.51           C  
ATOM   4763  C   LYS A 328     -13.458  16.321   7.672  1.00 94.38           C  
ATOM   4764  O   LYS A 328     -13.419  17.418   7.123  1.00 94.38           O  
ATOM   4765  CB  LYS A 328     -14.420  14.340   6.362  1.00 94.38           C  
ATOM   4766  CG  LYS A 328     -15.193  15.217   5.361  1.00 94.38           C  
ATOM   4767  CD  LYS A 328     -16.246  14.425   4.570  1.00 94.38           C  
ATOM   4768  CE  LYS A 328     -16.919  15.359   3.550  1.00 94.38           C  
ATOM   4769  NZ  LYS A 328     -17.709  14.619   2.531  1.00 94.38           N1+
ATOM   4770  H   LYS A 328     -12.615  13.121   7.713  1.00 94.38           H  
ATOM   4771  HA  LYS A 328     -12.567  15.364   6.006  1.00 94.38           H  
ATOM   4772  HB2 LYS A 328     -14.125  13.417   5.863  1.00 94.38           H  
ATOM   4773  HB3 LYS A 328     -15.069  14.085   7.200  1.00 94.38           H  
ATOM   4774  HG2 LYS A 328     -15.680  16.032   5.897  1.00 94.38           H  
ATOM   4775  HG3 LYS A 328     -14.484  15.644   4.652  1.00 94.38           H  
ATOM   4776  HD2 LYS A 328     -15.743  13.612   4.046  1.00 94.38           H  
ATOM   4777  HD3 LYS A 328     -16.989  14.009   5.250  1.00 94.38           H  
ATOM   4778  HE2 LYS A 328     -17.548  16.074   4.081  1.00 94.38           H  
ATOM   4779  HE3 LYS A 328     -16.136  15.927   3.047  1.00 94.38           H  
ATOM   4780  HZ1 LYS A 328     -18.097  15.259   1.853  1.00 94.38           H  
ATOM   4781  HZ2 LYS A 328     -18.464  14.094   2.949  1.00 94.38           H  
ATOM   4782  HZ3 LYS A 328     -17.113  13.979   2.025  1.00 94.38           H  
ATOM   4783  N   ARG A 329     -13.712  16.191   8.981  1.00  8.52           N  
ATOM   4784  CA  ARG A 329     -13.911  17.306   9.935  1.00  8.52           C  
ATOM   4785  C   ARG A 329     -12.636  18.081  10.269  1.00 94.59           C  
ATOM   4786  O   ARG A 329     -12.714  19.245  10.649  1.00 94.59           O  
ATOM   4787  CB  ARG A 329     -14.438  16.740  11.255  1.00 94.59           C  
ATOM   4788  CG  ARG A 329     -15.902  16.298  11.218  1.00 94.59           C  
ATOM   4789  CD  ARG A 329     -16.104  15.363  12.414  1.00 94.59           C  
ATOM   4790  NE  ARG A 329     -17.518  15.196  12.766  1.00 94.59           N  
ATOM   4791  CZ  ARG A 329     -17.932  14.459  13.777  1.00 94.59           C  
ATOM   4792  NH1 ARG A 329     -17.175  13.580  14.381  1.00 94.59           N  
ATOM   4793  NH2 ARG A 329     -19.151  14.611  14.218  1.00 94.59           N1+
ATOM   4794  H   ARG A 329     -13.758  15.246   9.334  1.00 94.59           H  
ATOM   4795  HA  ARG A 329     -14.614  18.033   9.528  1.00 94.59           H  
ATOM   4796  HB2 ARG A 329     -13.805  15.899  11.540  1.00 94.59           H  
ATOM   4797  HB3 ARG A 329     -14.345  17.496  12.035  1.00 94.59           H  
ATOM   4798  HG2 ARG A 329     -16.541  17.176  11.304  1.00 94.59           H  
ATOM   4799  HG3 ARG A 329     -16.133  15.769  10.294  1.00 94.59           H  
ATOM   4800  HD2 ARG A 329     -15.585  15.777  13.279  1.00 94.59           H  
ATOM   4801  HD3 ARG A 329     -15.660  14.394  12.186  1.00 94.59           H  
ATOM   4802  HE  ARG A 329     -18.171  15.847  12.354  1.00 94.59           H  
ATOM   4803 HH11 ARG A 329     -16.248  13.353  14.050  1.00 94.59           H  
ATOM   4804 HH12 ARG A 329     -17.455  13.127  15.239  1.00 94.59           H  
ATOM   4805 HH21 ARG A 329     -19.419  14.162  15.083  1.00 94.59           H  
ATOM   4806 HH22 ARG A 329     -19.716  15.369  13.864  1.00 94.59           H  
ATOM   4807  N   ALA A 330     -11.476  17.435  10.223  1.00  8.53           N  
ATOM   4808  CA  ALA A 330     -10.191  18.099  10.393  1.00  8.53           C  
ATOM   4809  C   ALA A 330      -9.823  18.879   9.122  1.00 94.18           C  
ATOM   4810  O   ALA A 330      -9.562  20.074   9.198  1.00 94.18           O  
ATOM   4811  CB  ALA A 330      -9.165  17.038  10.796  1.00 94.18           C  
ATOM   4812  H   ALA A 330     -11.471  16.451   9.995  1.00 94.18           H  
ATOM   4813  HA  ALA A 330     -10.252  18.832  11.198  1.00 94.18           H  
ATOM   4814  HB1 ALA A 330      -9.427  16.610  11.764  1.00 94.18           H  
ATOM   4815  HB2 ALA A 330      -8.176  17.493  10.863  1.00 94.18           H  
ATOM   4816  HB3 ALA A 330      -9.131  16.240  10.055  1.00 94.18           H  
ATOM   4817  N   LEU A 331      -9.919  18.240   7.955  1.00  8.54           N  
ATOM   4818  CA  LEU A 331      -9.663  18.839   6.646  1.00  8.54           C  
ATOM   4819  C   LEU A 331     -10.570  20.053   6.390  1.00 93.53           C  
ATOM   4820  O   LEU A 331     -10.077  21.108   6.010  1.00 93.53           O  
ATOM   4821  CB  LEU A 331      -9.843  17.732   5.590  1.00 93.53           C  
ATOM   4822  CG  LEU A 331      -9.491  18.155   4.153  1.00 93.53           C  
ATOM   4823  CD1 LEU A 331      -8.008  18.484   3.998  1.00 93.53           C  
ATOM   4824  CD2 LEU A 331      -9.832  17.012   3.196  1.00 93.53           C  
ATOM   4825  H   LEU A 331     -10.133  17.253   7.972  1.00 93.53           H  
ATOM   4826  HA  LEU A 331      -8.630  19.186   6.629  1.00 93.53           H  
ATOM   4827  HB2 LEU A 331      -9.215  16.883   5.859  1.00 93.53           H  
ATOM   4828  HB3 LEU A 331     -10.881  17.400   5.610  1.00 93.53           H  
ATOM   4829  HG  LEU A 331     -10.086  19.025   3.875  1.00 93.53           H  
ATOM   4830 HD11 LEU A 331      -7.744  19.359   4.594  1.00 93.53           H  
ATOM   4831 HD12 LEU A 331      -7.801  18.715   2.953  1.00 93.53           H  
ATOM   4832 HD13 LEU A 331      -7.392  17.638   4.301  1.00 93.53           H  
ATOM   4833 HD21 LEU A 331     -10.894  16.775   3.259  1.00 93.53           H  
ATOM   4834 HD22 LEU A 331      -9.605  17.315   2.174  1.00 93.53           H  
ATOM   4835 HD23 LEU A 331      -9.242  16.128   3.438  1.00 93.53           H  
ATOM   4836  N   GLY A 332     -11.866  19.951   6.705  1.00  8.55           N  
ATOM   4837  CA  GLY A 332     -12.820  21.067   6.622  1.00  8.55           C  
ATOM   4838  C   GLY A 332     -12.636  22.188   7.659  1.00 93.02           C  
ATOM   4839  O   GLY A 332     -13.377  23.163   7.614  1.00 93.02           O  
ATOM   4840  H   GLY A 332     -12.224  19.043   6.967  1.00 93.02           H  
ATOM   4841  HA2 GLY A 332     -13.831  20.675   6.734  1.00 93.02           H  
ATOM   4842  HA3 GLY A 332     -12.741  21.523   5.635  1.00 93.02           H  
ATOM   4843  N   ARG A 333     -11.683  22.058   8.595  1.00  8.56           N  
ATOM   4844  CA  ARG A 333     -11.211  23.146   9.478  1.00  8.56           C  
ATOM   4845  C   ARG A 333      -9.821  23.664   9.091  1.00 91.37           C  
ATOM   4846  O   ARG A 333      -9.443  24.739   9.538  1.00 91.37           O  
ATOM   4847  CB  ARG A 333     -11.215  22.684  10.947  1.00 91.37           C  
ATOM   4848  CG  ARG A 333     -12.634  22.563  11.527  1.00 91.37           C  
ATOM   4849  CD  ARG A 333     -12.616  22.111  12.997  1.00 91.37           C  
ATOM   4850  NE  ARG A 333     -12.097  20.734  13.131  1.00 91.37           N  
ATOM   4851  CZ  ARG A 333     -11.261  20.295  14.058  1.00 91.37           C  
ATOM   4852  NH1 ARG A 333     -10.941  20.993  15.110  1.00 91.37           N  
ATOM   4853  NH2 ARG A 333     -10.684  19.138  13.929  1.00 91.37           N1+
ATOM   4854  H   ARG A 333     -11.139  21.207   8.588  1.00 91.37           H  
ATOM   4855  HA  ARG A 333     -11.867  24.011   9.379  1.00 91.37           H  
ATOM   4856  HB2 ARG A 333     -10.694  21.730  11.024  1.00 91.37           H  
ATOM   4857  HB3 ARG A 333     -10.671  23.415  11.545  1.00 91.37           H  
ATOM   4858  HG2 ARG A 333     -13.119  23.537  11.470  1.00 91.37           H  
ATOM   4859  HG3 ARG A 333     -13.219  21.857  10.938  1.00 91.37           H  
ATOM   4860  HD2 ARG A 333     -12.008  22.817  13.562  1.00 91.37           H  
ATOM   4861  HD3 ARG A 333     -13.634  22.150  13.384  1.00 91.37           H  
ATOM   4862  HE  ARG A 333     -12.270  20.137  12.335  1.00 91.37           H  
ATOM   4863 HH11 ARG A 333     -10.230  20.654  15.743  1.00 91.37           H  
ATOM   4864 HH12 ARG A 333     -11.346  21.909  15.239  1.00 91.37           H  
ATOM   4865 HH21 ARG A 333     -10.883  18.580  13.111  1.00 91.37           H  
ATOM   4866 HH22 ARG A 333      -9.769  19.059  14.349  1.00 91.37           H  
ATOM   4867  N   PHE A 334      -9.064  22.899   8.304  1.00  8.57           N  
ATOM   4868  CA  PHE A 334      -7.717  23.246   7.848  1.00  8.57           C  
ATOM   4869  C   PHE A 334      -7.743  23.992   6.507  1.00 89.65           C  
ATOM   4870  O   PHE A 334      -7.038  24.982   6.331  1.00 89.65           O  
ATOM   4871  CB  PHE A 334      -6.890  21.956   7.768  1.00 89.65           C  
ATOM   4872  CG  PHE A 334      -5.407  22.194   7.573  1.00 89.65           C  
ATOM   4873  CD1 PHE A 334      -4.877  22.374   6.281  1.00 89.65           C  
ATOM   4874  CD2 PHE A 334      -4.554  22.259   8.693  1.00 89.65           C  
ATOM   4875  CE1 PHE A 334      -3.503  22.618   6.111  1.00 89.65           C  
ATOM   4876  CE2 PHE A 334      -3.180  22.499   8.521  1.00 89.65           C  
ATOM   4877  CZ  PHE A 334      -2.654  22.679   7.230  1.00 89.65           C  
ATOM   4878  H   PHE A 334      -9.444  22.015   7.996  1.00 89.65           H  
ATOM   4879  HA  PHE A 334      -7.248  23.909   8.575  1.00 89.65           H  
ATOM   4880  HB2 PHE A 334      -7.026  21.396   8.694  1.00 89.65           H  
ATOM   4881  HB3 PHE A 334      -7.262  21.335   6.954  1.00 89.65           H  
ATOM   4882  HD1 PHE A 334      -5.523  22.339   5.417  1.00 89.65           H  
ATOM   4883  HD2 PHE A 334      -4.952  22.128   9.688  1.00 89.65           H  
ATOM   4884  HE1 PHE A 334      -3.097  22.762   5.121  1.00 89.65           H  
ATOM   4885  HE2 PHE A 334      -2.527  22.547   9.380  1.00 89.65           H  
ATOM   4886  HZ  PHE A 334      -1.599  22.866   7.096  1.00 89.65           H  
ATOM   4887  N   LEU A 335      -8.589  23.550   5.571  1.00  8.58           N  
ATOM   4888  CA  LEU A 335      -8.856  24.284   4.338  1.00  8.58           C  
ATOM   4889  C   LEU A 335      -9.690  25.538   4.665  1.00 89.50           C  
ATOM   4890  O   LEU A 335     -10.733  25.408   5.311  1.00 89.50           O  
ATOM   4891  CB  LEU A 335      -9.583  23.381   3.324  1.00 89.50           C  
ATOM   4892  CG  LEU A 335      -8.776  22.160   2.845  1.00 89.50           C  
ATOM   4893  CD1 LEU A 335      -9.642  21.316   1.909  1.00 89.50           C  
ATOM   4894  CD2 LEU A 335      -7.504  22.553   2.091  1.00 89.50           C  
ATOM   4895  H   LEU A 335      -9.165  22.747   5.778  1.00 89.50           H  
ATOM   4896  HA  LEU A 335      -7.899  24.590   3.914  1.00 89.50           H  
ATOM   4897  HB2 LEU A 335     -10.510  23.033   3.779  1.00 89.50           H  
ATOM   4898  HB3 LEU A 335      -9.847  23.985   2.456  1.00 89.50           H  
ATOM   4899  HG  LEU A 335      -8.499  21.546   3.702  1.00 89.50           H  
ATOM   4900 HD11 LEU A 335      -9.088  20.432   1.592  1.00 89.50           H  
ATOM   4901 HD12 LEU A 335      -9.914  21.898   1.029  1.00 89.50           H  
ATOM   4902 HD13 LEU A 335     -10.547  21.003   2.429  1.00 89.50           H  
ATOM   4903 HD21 LEU A 335      -7.746  23.212   1.258  1.00 89.50           H  
ATOM   4904 HD22 LEU A 335      -6.807  23.056   2.762  1.00 89.50           H  
ATOM   4905 HD23 LEU A 335      -7.012  21.660   1.705  1.00 89.50           H  
ATOM   4906  N   PRO A 336      -9.279  26.744   4.227  1.00  8.59           N  
ATOM   4907  CA  PRO A 336     -10.069  27.951   4.439  1.00  8.59           C  
ATOM   4908  C   PRO A 336     -11.394  27.840   3.678  1.00 80.18           C  
ATOM   4909  O   PRO A 336     -11.403  27.532   2.487  1.00 80.18           O  
ATOM   4910  CB  PRO A 336      -9.195  29.106   3.936  1.00 80.18           C  
ATOM   4911  CG  PRO A 336      -8.309  28.448   2.876  1.00 80.18           C  
ATOM   4912  CD  PRO A 336      -8.100  27.037   3.424  1.00 80.18           C  
ATOM   4913  HA  PRO A 336     -10.272  28.082   5.502  1.00 80.18           H  
ATOM   4914  HB2 PRO A 336      -9.788  29.920   3.520  1.00 80.18           H  
ATOM   4915  HB3 PRO A 336      -8.572  29.469   4.753  1.00 80.18           H  
ATOM   4916  HG2 PRO A 336      -8.844  28.398   1.928  1.00 80.18           H  
ATOM   4917  HG3 PRO A 336      -7.363  28.977   2.752  1.00 80.18           H  
ATOM   4918  HD2 PRO A 336      -7.994  26.335   2.597  1.00 80.18           H  
ATOM   4919  HD3 PRO A 336      -7.215  27.010   4.060  1.00 80.18           H  
ATOM   4920  HXT PRO A 336     -12.323  28.034   4.193  1.00  0.00           H  
TER    4921      PRO A 336
HETATM 4922  N1  UNK   900       9.001  -0.448  -6.627  1.00  0.00           N  
HETATM 4923  C1  UNK   900       9.840  -1.236  -7.355  1.00  0.00           C  
HETATM 4924  N2  UNK   900      10.079  -0.870  -8.604  1.00  0.00           N  
HETATM 4925  C2  UNK   900      10.848  -1.738  -9.261  1.00  0.00           C  
HETATM 4926  N3  UNK   900      11.232  -1.383 -10.561  1.00  0.00           N  
HETATM 4927  C3  UNK   900      11.959  -2.291 -11.451  1.00  0.00           C  
HETATM 4928  C4  UNK   900      13.121  -1.562 -12.144  1.00  0.00           C  
HETATM 4929  N4  UNK   900      12.649  -0.336 -12.833  1.00  0.00           N1+
HETATM 4930  C5  UNK   900      13.730   0.337 -13.584  1.00  0.00           C  
HETATM 4931  C6  UNK   900      11.924   0.578 -11.913  1.00  0.00           C  
HETATM 4932  C7  UNK   900      10.768  -0.149 -11.209  1.00  0.00           C  
HETATM 4933  N5  UNK   900      11.242  -2.936  -8.810  1.00  0.00           N  
HETATM 4934  C8  UNK   900      10.878  -3.174  -7.544  1.00  0.00           C  
HETATM 4935  C9  UNK   900      11.090  -4.600  -7.009  1.00  0.00           C  
HETATM 4936  C10 UNK   900      10.343  -5.644  -7.865  1.00  0.00           C
[truncated: 4,794 more chars]
