# Supplementary material for: First-in-Class Selenium-Containing Potent Serotonin Receptor 5-HT6 Agents with a Beneficial Neuroprotective Profile against Alzheimer’s Disease
Source: J Med Chem. 2024 Jan 8;67(2):1580–610. doi: 10.1021/acs.jmedchem.3c02148 (PMC10823479; doi:10.1021/acs.jmedchem.3c02148)
Supplement: Supplementary file 3 — jm3c02148_si_003.csv [file jm3c02148_si_003.csv]

Compound	Smiles	Ki 5-HT6 ± SD [nM]	Ki 5-HT1A ± SD [nM]	Ki 5-HT2A ± SD [nM]	Ki 5-HAT7 ± SD [nM]	MTS assay in SH-SY5Y IC50 ± SD (μM)
1	NC1=NC(N2CCN(C)CC2)=NC(C(CC)[Se]C3=CC=CC=C3)=N1.Cl	122±13	4084±764	1011±198	4393±721	*
2	NC1=NC(N2CCN(C)CC2)=NC(C(CCC)[Se]C3=CC=CC=C3)=N1.Cl	52±10	3702±831	623±72	3161±752	*
3	NC1=NC(N2CCN(C)CC2)=NC(C(CCC)[Se]C3=CC=CC=C3)=N1.Cl	33±4	3812±829	336±68	4177±864	*
4	NC1=NC(N2CCN(C)CC2)=NC(C(C)(C)[Se]C3=CC=CC=C3)=N1.Cl	165±31	2900±613	793±154	5244±1167	*
5	NC1=NC(N2CCN(C)CC2)=NC(CCC[Se]C3=CC=CC=C3)=N1.Cl	193±21	1718±266	414±39	7376±1837	*
6	NC1=NC(N2CCN(C)CC2)=NC(C(C)[Se]C3=CC(C)=CC=C3C)=N1	46±8	5110±1027	899±183	4745±829	*
7	NC1=NC(C([Se]C2=CC(C)=CC=C2C)CC)=NC(N3CCN(C)CC3)=N1.Cl	22±6	4145±921	579±106	4186±467	*
8	NC1=NC(C([Se]C2=CC(C)=CC=C2C)CCC)=NC(N3CCN(C)CC3)=N1	80±15	4645±1085	517±127	5667±1356	*
9	NC1=NC(C([Se]C2=CC(C)=CC=C2C)(C)C)=NC(N3CCN(C)CC3)=N1	75±11	3671±406	534±98	2546±625	*
10	NC1=NC(C(CCC)[Se]C2=C(F)C=CC(Cl)=C2)=NC(N3CCN(C)CC3)=N1.Cl	21±5	2070±354	306±86	4006±719	*
11	CC(C1=NC(N)=NC(N2CCN(C)CC2)=N1)[Se]C3=CC=CC4=C3C=CC=C4.Cl	21±3	6071±1352	301±51	8962±1958	*
12	CN(CC1)CCN1C2=NC(C(CC)[Se]C3=CC=CC4=C3C=CC=C4)=NC(N)=N2.Cl	36±7	5948±1469	198±29	7874±1594	*
13	NC1=NC(N2CCN(C)CC2)=NC(C(C)[Se]C3=CC=C(C=CC=C4)C4=C3)=N1.Cl	9±3	2999±520	130±18	2295±429	40.60 ± 2.86
14	NC1=NC(N2CCN(C)CC2)=NC(C(CC)[Se]C3=CC=C(C=CC=C4)C4=C3)=N1.Cl	8±2	2306±504	18±3	5109±981	66.10 ± 6.24
15	CC(C1=NC(N2CCN(C)CC2)=NC(N)=N1)(C)[Se]C3=CC4=C(C=CC=C4)C=C3.Cl	14±4	3533±437	35±5	1449±173	53.20 ± 4.96
16	NC1=NC(N2CCN(C)CC2)=NC(C[Se]CC3=CC=CC=C3)=N1.Cl	278±49	7614±1822	1018±197	4450±1002	*
17	NC1=NC(N2CCN(C)CC2)=NC(C(C)[Se]CC3=CC=CC=C3)=N1.Cl	1023±216	1904±253	1722±359	6993±1464	*
18	NC1=NC(N2CCN(C)CC2)=NC(C(CC)[Se]CC3=CC=CC=C3)=N1.Cl	3065±687	1149±181	1022±176	8752±1898	*
19	NC1=NC(N2CCN(C)CC2)=NC(CCC[Se]CC3=CC=CC=C3)=N1.Cl	79±9	893±117	834±205	7450±1725	*
